# Supplementary material for: Dibromido(2,9-dimethyl-1,10-phenanthroline-κ2 N,N′)cadmium
Source: Acta Crystallogr Sect E Struct Rep Online. 2011 Nov 30;67(Pt 12):m1846–7. doi: 10.1107/S1600536811050069 (PMC3238742; doi:10.1107/S1600536811050069)
Supplement: Supplementary file 1 [file e-67-m1846-sup1.cif]

##############################################################################
#                                                                            #
# This CIF contains the data in a paper accepted for publication in          #
# Acta Crystallographica Section E. It conforms to the requirements of       #
# Notes for Authors for Acta Crystallographica Section E, and has been       #
# peer reviewed under the auspices of the IUCr Commission on Journals.       #
#                                                                            #
# Full details of the Crystallographic Information File format               #
# are given in the paper "The Crystallographic Information File (CIF):       #
# a New Standard Archive File for Crystallography" by S. R. Hall, F. H.      #
# Allen and I. D. Brown [Acta Cryst. (1991), A47, 655-685].                  #
#                                                                            #
# The current version of the core CIF dictionary is obtainable from          #
# ftp://ftp.iucr.org/pub/cif_core.dic.                                       #
#                                                                            #
# Software is freely available for graphical display of the structure(s)     #
# in this CIF. For information consult the CIF software page                 #
# http://www.iucr.org/resources/cif/software.                                #
#                                                                            #
# This file may be used for bona fide research purposes within the           #
# scientific community so long as proper attribution is given to the journal # 
# article from which it was obtained.                                        #
#                                                                            #
##############################################################################
data_I
_audit_creation_method     SHELXL-97
_chemical_name_systematic
;
Dibromido(2,9-dimethyl-1,10-phenanthroline-\k^2^<i>N</i>,<i>N</i>')cadmium
;
_chemical_name_common     ?
_chemical_formula_moiety     'C14 H12 Br2 Cd N2'
_chemical_formula_sum     'C14 H12 Br2 Cd N2'
_chemical_formula_iupac     '[Cd Br2 (C14 H12 N2)]'
_chemical_formula_weight     480.48
_chemical_melting_point     ?
_symmetry_cell_setting     monoclinic
_symmetry_space_group_name_H-M     'P 21/c'
loop_
    _symmetry_equiv_pos_as_xyz
    'x, y, z'
    '-x, y+1/2, -z+1/2'
    '-x, -y, -z'
    'x, -y-1/2, z-1/2'
_cell_length_a     7.889(4)
_cell_length_b     10.519(3)
_cell_length_c     18.712(2)
_cell_angle_alpha     90.00
_cell_angle_beta     97.69(3)
_cell_angle_gamma     90.00
_cell_volume     1538.8(9)
_cell_formula_units_Z     4
_cell_measurement_reflns_used     25
_cell_measurement_theta_min     9
_cell_measurement_theta_max     11
_cell_measurement_temperature     293(2)
_exptl_crystal_description     prism
_exptl_crystal_colour     colorless
_exptl_crystal_size_max     0.30
_exptl_crystal_size_mid     0.25
_exptl_crystal_size_min     0.17
_exptl_crystal_density_diffrn     2.074
_exptl_crystal_density_meas     ?
_exptl_crystal_density_method     'not measured'
_exptl_crystal_F_000     912
_exptl_absorpt_coefficient_mu     3.526
_exptl_absorpt_correction_type     multi-scan
_exptl_absorpt_process_details     '(SORTAV; Blessing, 1995)'
_exptl_absorpt_correction_T_min     0.469
_exptl_absorpt_correction_T_max     0.534
_exptl_special_details     ?
_diffrn_ambient_temperature     293(2)
_diffrn_radiation_type     AgK\a
_diffrn_radiation_wavelength     0.56087
_diffrn_radiation_source     'fine-focus sealed tube'
_diffrn_radiation_monochromator     graphite
_diffrn_measurement_device_type     'Enraf--Nonius CAD-4'
_diffrn_measurement_device     '\k-geometry diffractometer'
_diffrn_measurement_method     'non-profiled omega scans'
_diffrn_reflns_number     9813
_diffrn_reflns_av_R_equivalents     0.0288
_diffrn_reflns_av_sigmaI/netI     0.0793
_diffrn_reflns_theta_min     2.06
_diffrn_reflns_theta_max     27.95
_diffrn_reflns_theta_full     27.95
_diffrn_measured_fraction_theta_max     1.000
_diffrn_measured_fraction_theta_full     1.000
_diffrn_reflns_limit_h_min     -13
_diffrn_reflns_limit_h_max     13
_diffrn_reflns_limit_k_min     -2
_diffrn_reflns_limit_k_max     17
_diffrn_reflns_limit_l_min     -2
_diffrn_reflns_limit_l_max     31
_diffrn_standards_number     2
_diffrn_standards_interval_time     120
_diffrn_standards_decay_%     1
loop_
    _diffrn_standard_refln_index_h
    _diffrn_standard_refln_index_k
    _diffrn_standard_refln_index_l
    4 -1 3
    4 2 3
_refine_special_details
;
Refinement of <i>F</i>^2^ against ALL reflections. The weighted <i>R</i>-factor
<i>wR</i> and goodness of fit <i>S</i> are based on <i>F</i>^2^, conventional
<i>R</i>-factors <i>R</i> are based on <i>F</i>, with <i>F</i> set to zero for
negative <i>F</i>^2^. The threshold expression of <i>F</i>^2^ >
\s(<i>F</i>^2^) is used only for calculating <i>R</i>-factors(gt) <i>etc</i>.
and is not relevant to the choice of reflections for refinement.
<i>R</i>-factors based on <i>F</i>^2^ are statistically about twice as large
as those based on <i>F</i>, and <i>R</i>- factors based on ALL data will be
even larger.
;
_reflns_number_total     7516
_reflns_number_gt     2986
_reflns_threshold_expression     I>2\s(I)
_refine_ls_structure_factor_coef     Fsqd
_refine_ls_matrix_type     full
_refine_ls_R_factor_all     0.1791
_refine_ls_R_factor_gt     0.0628
_refine_ls_wR_factor_gt     0.1388
_refine_ls_wR_factor_ref     0.1767
_refine_ls_goodness_of_fit_ref     0.977
_refine_ls_restrained_S_all     0.977
_refine_ls_number_reflns     7516
_refine_ls_number_parameters     174
_refine_ls_number_restraints     0
_refine_ls_hydrogen_treatment     constr
_refine_ls_weighting_scheme     calc
_refine_ls_weighting_details
                 'calc w=1/[\s^2^(Fo^2^)+(0.0769P)^2^] where P=(Fo^2^+2Fc^2^)/3'
_atom_sites_solution_hydrogens     geom
_atom_sites_solution_primary     direct
_atom_sites_solution_secondary     difmap
_refine_ls_shift/su_max     0.001
_refine_ls_shift/su_mean     0.000
_refine_diff_density_max     1.409
_refine_diff_density_min     -0.932
_refine_ls_extinction_method     none
_refine_ls_extinction_coef     ?
loop_
    _atom_type_symbol
    _atom_type_description
    _atom_type_scat_dispersion_real
    _atom_type_scat_dispersion_imag
    _atom_type_scat_source
    'C' 'C' 0.0015 0.0009
                         'International Tables Vol C Tables 4.2.6.8 and 6.1.1.4'
    'H' 'H' 0.0000 0.0000
                         'International Tables Vol C Tables 4.2.6.8 and 6.1.1.4'
    'N' 'N' 0.0030 0.0019
                         'International Tables Vol C Tables 4.2.6.8 and 6.1.1.4'
    'Br' 'Br' 0.1811 1.6452
                         'International Tables Vol C Tables 4.2.6.8 and 6.1.1.4'
    'Cd' 'Cd' -1.4396 0.7832
                         'International Tables Vol C Tables 4.2.6.8 and 6.1.1.4'
_computing_data_collection     'CAD-4 EXPRESS (Enraf--Nonius, 1994)'
_computing_cell_refinement     'CAD-4 EXPRESS (Enraf--Nonius, 1994)'
_computing_data_reduction     'XCAD4 (Harms & Wocadlo, 1995)'
_computing_structure_solution     'SHELXS86 (Sheldrick, 2008)'
_computing_structure_refinement     'SHELXL97 (Sheldrick, 2008)'
_computing_molecular_graphics
     'ORTEPIII (Burnett & Johnson, 1996) and DIAMOND (Brandenburg & Putz, 2005)'
_computing_publication_material     'WinGX (Farrugia, 1999)'
loop_
    _atom_site_type_symbol
    _atom_site_label
    _atom_site_fract_x
    _atom_site_fract_y
    _atom_site_fract_z
    _atom_site_U_iso_or_equiv
    _atom_site_adp_type
    _atom_site_calc_flag
    _atom_site_refinement_flags
    _atom_site_occupancy
    _atom_site_symmetry_multiplicity
    _atom_site_disorder_assembly
    _atom_site_disorder_group
    Cd Cd1 0.71490(5) 0.28442(4) 0.39225(2) 0.05032(14) Uani d . 1 1 . .
    Br Br1 0.44548(9) 0.32557(8) 0.30765(4) 0.0833(2) Uani d . 1 1 . .
    Br Br2 0.93295(10) 0.45768(6) 0.39288(4) 0.0766(2) Uani d . 1 1 . .
    N N1 0.6886(5) 0.1781(4) 0.4972(2) 0.0422(8) Uani d . 1 1 . .
    N N2 0.8075(5) 0.0829(4) 0.3769(2) 0.0409(8) Uani d . 1 1 . .
    C C1 0.6270(6) 0.2257(5) 0.5546(3) 0.0501(11) Uani d . 1 1 . .
    C C2 0.6113(7) 0.1479(6) 0.6149(3) 0.0561(13) Uani d . 1 1 . .
    H H2 0.5692 0.1819 0.6549 0.067 Uiso calc R 1 1 . .
    C C3 0.6578(7) 0.0234(6) 0.6146(3) 0.0553(14) Uani d . 1 1 . .
    H H3 0.6462 -0.0278 0.6541 0.066 Uiso calc R 1 1 . .
    C C4 0.7229(6) -0.0278(5) 0.5551(3) 0.0462(11) Uani d . 1 1 . .
    C C5 0.7760(6) -0.1572(5) 0.5505(3) 0.0562(13) Uani d . 1 1 . .
    H H5 0.7680 -0.2113 0.5892 0.067 Uiso calc R 1 1 . .
    C C6 0.8373(7) -0.2031(5) 0.4918(3) 0.0530(12) Uani d . 1 1 . .
    H H6 0.8724 -0.2875 0.4910 0.064 Uiso calc R 1 1 . .
    C C7 0.8489(6) -0.1248(4) 0.4314(3) 0.0412(10) Uani d . 1 1 . .
    C C8 0.9065(6) -0.1674(5) 0.3680(3) 0.0511(12) Uani d . 1 1 . .
    H H8 0.9394 -0.2518 0.3644 0.061 Uiso calc R 1 1 . .
    C C9 0.9152(7) -0.0873(5) 0.3119(3) 0.0535(12) Uani d . 1 1 . .
    H H9 0.9543 -0.1166 0.2702 0.064 Uiso calc R 1 1 . .
    C C10 0.8653(7) 0.0387(5) 0.3170(3) 0.0518(12) Uani d . 1 1 . .
    C C11 0.7981(5) 0.0045(4) 0.4331(2) 0.0375(9) Uani d . 1 1 . .
    C C12 0.7359(5) 0.0532(4) 0.4963(2) 0.0389(10) Uani d . 1 1 . .
    C C13 0.5798(8) 0.3629(6) 0.5518(3) 0.0663(16) Uani d . 1 1 . .
    H H13A 0.6777 0.4129 0.5704 0.100 Uiso calc R 1 1 . .
    H H13B 0.4894 0.3773 0.5805 0.100 Uiso calc R 1 1 . .
    H H13C 0.5421 0.3870 0.5028 0.100 Uiso calc R 1 1 . .
    C C14 0.8682(10) 0.1297(6) 0.2557(3) 0.079(2) Uani d . 1 1 . .
    H H14A 0.7966 0.2013 0.2624 0.119 Uiso calc R 1 1 . .
    H H14B 0.8266 0.0879 0.2112 0.119 Uiso calc R 1 1 . .
    H H14C 0.9833 0.1582 0.2543 0.119 Uiso calc R 1 1 . .
loop_
    _atom_site_aniso_label
    _atom_site_aniso_U_11
    _atom_site_aniso_U_22
    _atom_site_aniso_U_33
    _atom_site_aniso_U_12
    _atom_site_aniso_U_13
    _atom_site_aniso_U_23
    Cd1 0.0656(3) 0.03953(19) 0.0473(2) 0.00785(18) 0.01316(17) 0.00728(16)
    Br1 0.0686(4) 0.1170(6) 0.0645(4) 0.0160(4) 0.0094(3) 0.0320(4)
    Br2 0.1037(5) 0.0481(3) 0.0791(4) -0.0126(3) 0.0164(4) 0.0111(3)
    N1 0.047(2) 0.042(2) 0.0384(19) -0.0033(17) 0.0057(16) 0.0018(16)
    N2 0.045(2) 0.0379(19) 0.0400(19) 0.0016(16) 0.0067(17) 0.0003(16)
    C1 0.041(2) 0.058(3) 0.052(3) -0.002(2) 0.009(2) -0.005(3)
    C2 0.050(3) 0.076(4) 0.044(3) -0.004(3) 0.013(2) -0.006(3)
    C3 0.049(3) 0.076(4) 0.042(3) -0.010(3) 0.009(2) 0.012(3)
    C4 0.039(2) 0.056(3) 0.043(2) -0.005(2) 0.006(2) 0.011(2)
    C5 0.054(3) 0.052(3) 0.061(3) -0.003(3) 0.004(3) 0.021(3)
    C6 0.054(3) 0.039(2) 0.066(3) 0.000(2) 0.005(3) 0.013(2)
    C7 0.036(2) 0.037(2) 0.050(3) -0.0016(18) 0.003(2) 0.006(2)
    C8 0.051(3) 0.038(2) 0.064(3) 0.007(2) 0.007(2) -0.009(2)
    C9 0.062(3) 0.047(3) 0.053(3) 0.003(2) 0.011(2) -0.008(2)
    C10 0.063(3) 0.051(3) 0.042(2) 0.000(2) 0.010(2) -0.006(2)
    C11 0.033(2) 0.038(2) 0.040(2) -0.0021(17) -0.0001(18) -0.0001(18)
    C12 0.034(2) 0.039(2) 0.042(2) -0.0026(18) -0.0004(18) 0.0068(19)
    C13 0.082(4) 0.057(3) 0.065(4) 0.008(3) 0.026(3) -0.010(3)
    C14 0.129(6) 0.060(4) 0.057(3) 0.013(4) 0.041(4) 0.006(3)
_geom_special_details
;
All e.s.d.'s (except the e.s.d. in the dihedral angle between two l.s. planes)
are estimated using the full covariance matrix. The cell e.s.d.'s are taken
into account individually in the estimation of e.s.d.'s in distances, angles
and torsion angles; correlations between e.s.d.'s in cell parameters are only
used when they are defined by crystal symmetry. An approximate (isotropic)
treatment of cell e.s.d.'s is used for estimating e.s.d.'s involving l.s.
planes.
;
loop_
    _geom_bond_atom_site_label_1
    _geom_bond_atom_site_label_2
    _geom_bond_site_symmetry_2
    _geom_bond_distance
    _geom_bond_publ_flag
    Cd1 N2 . 2.273(4) y
    Cd1 N1 . 2.294(4) y
    Cd1 Br2 . 2.5050(10) y
    Cd1 Br1 . 2.5120(13) y
    N1 C1 . 1.334(6) ?
    N1 C12 . 1.367(6) ?
    N2 C11 . 1.347(6) ?
    N2 C10 . 1.348(6) ?
    C1 C2 . 1.412(8) ?
    C1 C13 . 1.489(8) ?
    C2 C3 . 1.360(8) ?
    C2 H2 . 0.9300 ?
    C3 C4 . 1.395(7) ?
    C3 H3 . 0.9300 ?
    C4 C12 . 1.405(6) ?
    C4 C5 . 1.430(8) ?
    C5 C6 . 1.347(8) ?
    C5 H5 . 0.9300 ?
    C6 C7 . 1.412(7) ?
    C6 H6 . 0.9300 ?
    C7 C8 . 1.399(7) ?
    C7 C11 . 1.419(6) ?
    C8 C9 . 1.355(8) ?
    C8 H8 . 0.9300 ?
    C9 C10 . 1.389(7) ?
    C9 H9 . 0.9300 ?
    C10 C14 . 1.496(8) ?
    C11 C12 . 1.433(6) ?
    C13 H13A . 0.9600 ?
    C13 H13B . 0.9600 ?
    C13 H13C . 0.9600 ?
    C14 H14A . 0.9600 ?
    C14 H14B . 0.9600 ?
    C14 H14C . 0.9600 ?
loop_
    _geom_angle_atom_site_label_1
    _geom_angle_atom_site_label_2
    _geom_angle_atom_site_label_3
    _geom_angle_site_symmetry_1
    _geom_angle_site_symmetry_3
    _geom_angle
    _geom_angle_publ_flag
    N2 Cd1 N1 . . 73.81(14) y
    N2 Cd1 Br2 . . 116.56(10) ?
    N1 Cd1 Br2 . . 119.43(10) ?
    N2 Cd1 Br1 . . 109.88(10) ?
    N1 Cd1 Br1 . . 117.25(10) ?
    Br2 Cd1 Br1 . . 113.59(4) ?
    C1 N1 C12 . . 120.1(4) ?
    C1 N1 Cd1 . . 126.2(3) ?
    C12 N1 Cd1 . . 113.6(3) ?
    C11 N2 C10 . . 119.9(4) ?
    C11 N2 Cd1 . . 114.8(3) ?
    C10 N2 Cd1 . . 125.2(3) ?
    N1 C1 C2 . . 120.4(5) ?
    N1 C1 C13 . . 116.8(5) ?
    C2 C1 C13 . . 122.8(5) ?
    C3 C2 C1 . . 120.1(5) ?
    C3 C2 H2 . . 119.9 ?
    C1 C2 H2 . . 119.9 ?
    C2 C3 C4 . . 120.2(5) ?
    C2 C3 H3 . . 119.9 ?
    C4 C3 H3 . . 119.9 ?
    C3 C4 C12 . . 117.7(5) ?
    C3 C4 C5 . . 123.9(5) ?
    C12 C4 C5 . . 118.5(5) ?
    C6 C5 C4 . . 122.0(5) ?
    C6 C5 H5 . . 119.0 ?
    C4 C5 H5 . . 119.0 ?
    C5 C6 C7 . . 120.8(5) ?
    C5 C6 H6 . . 119.6 ?
    C7 C6 H6 . . 119.6 ?
    C8 C7 C6 . . 123.7(4) ?
    C8 C7 C11 . . 116.8(4) ?
    C6 C7 C11 . . 119.5(5) ?
    C9 C8 C7 . . 120.9(5) ?
    C9 C8 H8 . . 119.6 ?
    C7 C8 H8 . . 119.6 ?
    C8 C9 C10 . . 119.7(5) ?
    C8 C9 H9 . . 120.1 ?
    C10 C9 H9 . . 120.1 ?
    N2 C10 C9 . . 121.1(5) ?
    N2 C10 C14 . . 117.3(5) ?
    C9 C10 C14 . . 121.6(5) ?
    N2 C11 C7 . . 121.6(4) ?
    N2 C11 C12 . . 119.1(4) ?
    C7 C11 C12 . . 119.4(4) ?
    N1 C12 C4 . . 121.5(4) ?
    N1 C12 C11 . . 118.6(4) ?
    C4 C12 C11 . . 119.8(4) ?
    C1 C13 H13A . . 109.5 ?
    C1 C13 H13B . . 109.5 ?
    H13A C13 H13B . . 109.5 ?
    C1 C13 H13C . . 109.5 ?
    H13A C13 H13C . . 109.5 ?
    H13B C13 H13C . . 109.5 ?
    C10 C14 H14A . . 109.5 ?
    C10 C14 H14B . . 109.5 ?
    H14A C14 H14B . . 109.5 ?
    C10 C14 H14C . . 109.5 ?
    H14A C14 H14C . . 109.5 ?
    H14B C14 H14C . . 109.5 ?
loop_
    _geom_torsion_atom_site_label_1
    _geom_torsion_atom_site_label_2
    _geom_torsion_atom_site_label_3
    _geom_torsion_atom_site_label_4
    _geom_torsion_site_symmetry_1
    _geom_torsion_site_symmetry_2
    _geom_torsion_site_symmetry_3
    _geom_torsion_site_symmetry_4
    _geom_torsion
    _geom_torsion_publ_flag
    N2 Cd1 N1 C1 . . . . -178.5(4) ?
    Br2 Cd1 N1 C1 . . . . 69.7(4) ?
    Br1 Cd1 N1 C1 . . . . -74.1(4) ?
    N2 Cd1 N1 C12 . . . . -1.4(3) ?
    Br2 Cd1 N1 C12 . . . . -113.2(3) ?
    Br1 Cd1 N1 C12 . . . . 103.0(3) ?
    N1 Cd1 N2 C11 . . . . 1.3(3) ?
    Br2 Cd1 N2 C11 . . . . 116.6(3) ?
    Br1 Cd1 N2 C11 . . . . -112.4(3) ?
    N1 Cd1 N2 C10 . . . . 180.0(4) ?
    Br2 Cd1 N2 C10 . . . . -64.7(4) ?
    Br1 Cd1 N2 C10 . . . . 66.3(4) ?
    C12 N1 C1 C2 . . . . 0.5(7) ?
    Cd1 N1 C1 C2 . . . . 177.4(4) ?
    C12 N1 C1 C13 . . . . 179.4(5) ?
    Cd1 N1 C1 C13 . . . . -3.6(6) ?
    N1 C1 C2 C3 . . . . -0.5(8) ?
    C13 C1 C2 C3 . . . . -179.5(5) ?
    C1 C2 C3 C4 . . . . 0.7(8) ?
    C2 C3 C4 C12 . . . . -0.8(7) ?
    C2 C3 C4 C5 . . . . 179.5(5) ?
    C3 C4 C5 C6 . . . . 179.6(5) ?
    C12 C4 C5 C6 . . . . -0.1(8) ?
    C4 C5 C6 C7 . . . . -1.1(8) ?
    C5 C6 C7 C8 . . . . -178.1(5) ?
    C5 C6 C7 C11 . . . . 1.1(7) ?
    C6 C7 C8 C9 . . . . -179.8(5) ?
    C11 C7 C8 C9 . . . . 1.0(7) ?
    C7 C8 C9 C10 . . . . -0.4(8) ?
    C11 N2 C10 C9 . . . . 0.3(8) ?
    Cd1 N2 C10 C9 . . . . -178.3(4) ?
    C11 N2 C10 C14 . . . . 178.4(5) ?
    Cd1 N2 C10 C14 . . . . -0.2(7) ?
    C8 C9 C10 N2 . . . . -0.3(8) ?
    C8 C9 C10 C14 . . . . -178.4(6) ?
    C10 N2 C11 C7 . . . . 0.4(7) ?
    Cd1 N2 C11 C7 . . . . 179.1(3) ?
    C10 N2 C11 C12 . . . . -179.9(4) ?
    Cd1 N2 C11 C12 . . . . -1.1(5) ?
    C8 C7 C11 N2 . . . . -1.0(6) ?
    C6 C7 C11 N2 . . . . 179.8(4) ?
    C8 C7 C11 C12 . . . . 179.2(4) ?
    C6 C7 C11 C12 . . . . 0.0(6) ?
    C1 N1 C12 C4 . . . . -0.6(7) ?
    Cd1 N1 C12 C4 . . . . -177.8(3) ?
    C1 N1 C12 C11 . . . . 178.7(4) ?
    Cd1 N1 C12 C11 . . . . 1.4(5) ?
    C3 C4 C12 N1 . . . . 0.7(7) ?
    C5 C4 C12 N1 . . . . -179.5(4) ?
    C3 C4 C12 C11 . . . . -178.5(4) ?
    C5 C4 C12 C11 . . . . 1.2(7) ?
    N2 C11 C12 N1 . . . . -0.2(6) ?
    C7 C11 C12 N1 . . . . 179.6(4) ?
    N2 C11 C12 C4 . . . . 179.0(4) ?
    C7 C11 C12 C4 . . . . -1.2(6) ?
loop_
    _geom_hbond_atom_site_label_D
    _geom_hbond_atom_site_label_H
    _geom_hbond_atom_site_label_A
    _geom_hbond_site_symmetry_A
    _geom_hbond_distance_DH
    _geom_hbond_distance_HA
    _geom_hbond_distance_DA
    _geom_hbond_angle_DHA
    C5 H5 Br1 3_656 0.93 2.98 3.805(5) 149
data_global
_journal_date_recd_electronic     2011-11-17
_journal_date_accepted     2011-11-22
_journal_name_full     'Acta Crystallographica, Section E'
_journal_year     2011
_journal_volume     67
_journal_issue     12
_journal_page_first     m1846
_journal_page_last     m1847
_journal_paper_category     QM
_journal_paper_doi     10.1107/S1600536811050069
_journal_coeditor_code     HB6522
_publ_contact_author_name     'Pr.  Mohamed Rzaigui '
_publ_contact_author_address
;
Laboratoire de Chimie des Mat\'eriaux
Facult\'e des Sciences de Bizerte
7021 Zarzouna Bizerte
Tunisia
;
_publ_contact_author_email     mohamedrzaigui@yahoo.fr
_publ_contact_author_fax     '216 72 590 566'
_publ_contact_author_phone     '216 72 591 906'
_publ_section_title
;
Dibromido(2,9-dimethyl-1,10-phenanthroline-\k^2^<i>N</i>,<i>N</i>')cadmium
;
loop_
    _publ_author_name
    _publ_author_address
    'Ismail Warad'
;
Department of Chemistry, King Saud University
PO Box 2455, Riyadh 11451,
Saudi Arabia
and
Department of Chemistry, AN-Najah National University, PO Box 7, Nablus,
Palestinian Territories
;
    'Ahmed Boshaala'
;
Department of Chemistry, King Saud University
PO Box 2455, Riyadh 11451,
Saudi Arabia
;
    'Saud I. Al-Resayes'
;
Department of Chemistry, King Saud University
PO Box 2455, Riyadh 11451,
Saudi Arabia
;
    'Salem S. Al-Deyab'
;
Petrochemical Research Chair,
College of Science, King Saud University, Riyadh, Saudi Arabia
;
    'Mohamed Rzaigui'
;
Laboratoire de Chimie des Mat\'eriaux
Facult\'e des Sciences de Bizerte
7021 Zarzouna Bizerte
Tunisia
;
