# Supplementary material for: Dibromido(2,9-dimethyl-1,10-phenanthroline-κ2 N,N′)cadmium
Source: Acta Crystallogr Sect E Struct Rep Online. 2011 Nov 30;67(Pt 12):m1846–7. doi: 10.1107/S1600536811050069 (PMC3238742; doi:10.1107/S1600536811050069)
Supplement: Supplementary file 2 [file e-67-m1846-Isup2.hkl]

#
# h,k,l, Fc-squared, Fo-squared, sigma(Fo-squared) and status flag
#
data_I
_shelx_title ' cad4 in P 21/c'
_shelx_refln_list_code          4
_shelx_F_calc_maximum      335.76
_exptl_crystal_F_000       904.00
_reflns_d_resolution_high  0.5983
 
loop_
 _symmetry_equiv_pos_as_xyz
 'x, y, z'
 '-x, y+1/2, -z+1/2'
 '-x, -y, -z'
 'x, -y-1/2, z-1/2'
 
_cell_length_a     7.8887
_cell_length_b    10.5191
_cell_length_c    18.7115
_cell_angle_alpha  90.000
_cell_angle_beta   97.690
_cell_angle_gamma  90.000
 
_shelx_F_squared_multiplier     1.000
 
loop_
 _refln_index_h
 _refln_index_k
 _refln_index_l
 _refln_F_squared_calc
 _refln_F_squared_meas
 _refln_F_squared_sigma
 _refln_observed_status
   1   0   0      118.74      174.45      6.30 o
   2   0   0     4515.96     5568.91     49.53 o
   3   0   0      838.47      713.23     23.71 o
   4   0   0     1230.18     1049.38     52.37 o
   5   0   0     5464.90     5690.33     53.96 o
   6   0   0     2590.62     2436.21     42.15 o
   7   0   0     1563.27     1637.23     39.74 o
   8   0   0      840.97      825.21     39.30 o
   9   0   0      108.94       89.10     48.37 o
  10   0   0        0.35        0.35     37.15 o
  11   0   0       90.48      -28.85     51.19 o
  12   0   0       21.17       57.49     42.13 o
  13   0   0        0.16       63.07     38.49 o
   1   1   0    26813.71    25780.31     89.01 o
   2   1   0     5099.79     5816.17     42.61 o
   3   1   0    18493.78    18911.29    246.14 o
   4   1   0    22396.37    23798.44    400.54 o
   5   1   0      145.70      166.23     17.19 o
   6   1   0       88.53      116.65     14.12 o
   7   1   0      222.70      234.55     18.53 o
   8   1   0      894.71      861.75     66.26 o
   9   1   0       55.40       50.00     56.28 o
  10   1   0      105.40      131.21     25.04 o
  11   1   0       79.03      113.00     25.64 o
  12   1   0        0.14       25.38     33.98 o
  13   1   0        1.49       48.22     37.69 o
   0   2   0     7957.72     7307.37    111.51 o
   1   2   0    40940.01    36863.70    416.20 o
   2   2   0     8839.39     8420.51     51.22 o
   3   2   0     1080.06     1310.48     15.04 o
   4   2   0     2156.57     2239.02     35.27 o
   5   2   0      749.84      770.72     16.87 o
   6   2   0       10.97       -6.59     17.28 o
   7   2   0     3010.57     2811.68     37.29 o
   8   2   0       30.02       27.88     24.17 o
   9   2   0       14.08       29.93     20.57 o
  10   2   0        7.27        7.41     28.09 o
  11   2   0        6.36       46.19     28.39 o
  12   2   0        8.06       10.71     40.10 o
   1   3   0     1945.35     1729.92     28.33 o
   2   3   0     9763.37     9419.44     69.00 o
   3   3   0    13644.47    13757.10     94.71 o
   4   3   0     2237.37     2205.97     31.85 o
   5   3   0       27.04       47.33     26.19 o
   6   3   0     2147.90     2028.81     39.82 o
   7   3   0       22.24       17.78     29.86 o
   8   3   0      207.04      247.06     39.77 o
   9   3   0        1.81      -38.34     38.34 o
  10   3   0       39.30       35.21     35.57 o
  11   3   0       24.82      -27.35     99.20 o
  12   3   0        0.78       -2.81     42.34 o
   0   4   0     6921.50     6278.58     68.61 o
   1   4   0     1090.01      978.51     21.34 o
   2   4   0     7374.05     7331.35     57.78 o
   3   4   0     6438.56     6003.75     47.92 o
   4   4   0      579.75      563.56     21.01 o
   5   4   0     2009.83     1914.53     35.83 o
   6   4   0       70.50       53.61     48.40 o
   7   4   0       66.06       44.38     40.42 o
   8   4   0       14.72       17.16     35.11 o
   9   4   0      112.84       56.81     43.72 o
  10   4   0       32.15       -1.11     44.79 o
  11   4   0        7.20       47.50     47.96 o
  12   4   0        6.69       76.10     40.47 o
   1   5   0    13550.64    13191.07    327.67 o
   2   5   0      928.00     1031.82     30.56 o
   3   5   0     1527.31     1494.02     29.88 o
   4   5   0     1427.73     1269.29     28.85 o
   5   5   0     2464.30     2123.25     40.27 o
   6   5   0      336.89      332.50     25.41 o
   7   5   0      171.57      222.80     25.20 o
   8   5   0        3.86      -18.15     30.68 o
   9   5   0        0.08       -3.73     41.12 o
  10   5   0       16.22        5.81     47.04 o
  11   5   0        0.12      -40.57     52.30 o
  12   5   0        1.24       69.35     56.43 o
   0   6   0     1612.12     1606.02     37.60 o
   1   6   0     1893.86     1810.98     28.50 o
   2   6   0     1361.80     1225.24     25.33 o
   3   6   0     1230.70     1205.88     33.57 o
   4   6   0       25.74       27.93     22.62 o
   5   6   0       75.93       60.74     24.10 o
   6   6   0      104.91      153.53     22.08 o
   7   6   0        1.14      -41.69     50.29 o
   8   6   0       22.24       39.45     67.62 o
   9   6   0      118.43       55.42     39.62 o
  10   6   0        6.86       18.54     46.96 o
  11   6   0        0.07      -39.18     49.25 o
  12   6   0        0.03      -27.91     89.75 o
   1   7   0      155.07      187.46     32.45 o
   2   7   0     3340.48     3289.30     41.90 o
   3   7   0      321.68      306.79     22.27 o
   4   7   0     2812.70     2586.43     44.22 o
   5   7   0        1.78       -8.63     31.10 o
   6   7   0      254.32      276.51     53.87 o
   7   7   0       35.58       16.89     37.28 o
   8   7   0        1.15      -41.84     41.84 o
   9   7   0        5.50      -46.82     46.82 o
  10   7   0        0.95      -47.11     47.11 o
  11   7   0        4.08      -21.81     51.96 o
   0   8   0     3162.61     2732.95     56.10 o
   1   8   0      115.89      144.02     21.09 o
   2   8   0      162.54      110.04     21.11 o
   3   8   0      102.24      128.19     20.91 o
   4   8   0      297.45      198.98     25.62 o
   5   8   0       84.70       17.52     32.66 o
   6   8   0      272.18      302.32     29.99 o
   7   8   0       24.82       14.98     59.73 o
   8   8   0       16.54       17.86     43.51 o
   9   8   0        2.04      -30.43     45.54 o
  10   8   0        6.35       -5.71     48.41 o
  11   8   0        5.69      -56.61     56.61 o
   1   9   0       23.40        1.84     29.01 o
   2   9   0      456.91      481.37     30.36 o
   3   9   0     3132.18     2908.55     48.95 o
   4   9   0        2.93      -27.33     48.60 o
   5   9   0        2.13       24.15     27.28 o
   6   9   0       72.78       68.29     29.52 o
   7   9   0        0.31      -40.50     40.50 o
   8   9   0       47.36       79.33     68.53 o
   9   9   0        4.74        4.83     55.67 o
  10   9   0        7.30       -1.19     40.89 o
  11   9   0        2.17       -2.94     55.49 o
   0  10   0       23.95       -1.13     31.35 o
   1  10   0      634.61      564.65     29.84 o
   2  10   0     1871.61     1934.66     43.29 o
   3  10   0        1.58        9.78     31.03 o
   4  10   0      111.55      106.90     24.78 o
   5  10   0        3.60      -30.64     37.92 o
   6  10   0       23.73       36.43     34.19 o
   7  10   0      123.06       97.86     36.31 o
   8  10   0        0.64       34.54     39.99 o
   9  10   0        4.37      -32.15     88.99 o
  10  10   0        6.53       62.71     42.09 o
   1  11   0      767.12      874.42     35.72 o
   2  11   0       15.25       24.64     33.33 o
   3  11   0       87.61       56.27     28.06 o
   4  11   0      276.22      220.97     33.12 o
   5  11   0      168.44      132.56     54.21 o
   6  11   0      115.14      197.88     30.64 o
   7  11   0       20.96      -24.66     41.04 o
   8  11   0        0.59       56.06     40.11 o
   9  11   0        1.65       28.59     90.29 o
  10  11   0        3.48      -18.28     54.03 o
   0  12   0     1824.95     1774.59     66.24 o
   1  12   0      180.54      290.55     28.90 o
   2  12   0      170.79      176.79     26.93 o
   3  12   0      254.63      259.59     32.03 o
   4  12   0       59.25       68.06     32.80 o
   5  12   0      282.37      372.36     36.12 o
   6  12   0       48.10       81.20     42.00 o
   7  12   0      102.76      -53.68     53.68 o
   8  12   0        5.38      -35.81     56.15 o
   9  12   0       59.45       84.51     43.98 o
   1  13   0      570.14      606.74     36.03 o
   2  13   0       68.83       81.04     46.48 o
   3  13   0       82.34       94.84     28.76 o
   4  13   0      260.99      263.60     39.01 o
   5  13   0      223.44      282.81     35.76 o
   6  13   0       81.01       56.80     36.08 o
   7  13   0       10.80      -29.78     76.48 o
   8  13   0       30.50        7.84     94.69 o
   0  14   0      107.49       96.12     42.96 o
   1  14   0      126.41      116.77     32.85 o
   2  14   0      466.06      613.87     63.62 o
   3  14   0       36.40       25.72     43.35 o
   4  14   0      116.05      178.98     34.49 o
   5  14   0        7.28       14.22     48.48 o
   6  14   0        0.67       12.94     47.80 o
   7  14   0       42.31       85.75     83.97 o
   1  15   0      139.40      102.25     55.42 o
   2  15   0       82.56       97.21     59.93 o
   3  15   0      149.96      193.14     35.87 o
   4  15   0        1.50        6.64     46.48 o
   5  15   0        0.50       48.68     44.63 o
   6  15   0       46.82       27.97     88.09 o
   0  16   0      179.33      332.97     55.19 o
   1  16   0        0.08      -35.08     49.86 o
   2  16   0       50.12       47.94     40.41 o
   3  16   0       38.76       27.51     36.14 o
   4  16   0        9.92      -46.57     53.09 o
   5  16   0       62.13      180.64     36.75 o
   1  17   0       70.72       77.93     49.81 o
   2  17   0        1.40        9.36     75.66 o
   3  17   0        3.34       43.88     42.91 o
 -13   1   1        2.05       63.44     32.61 o
 -12   1   1        0.56       -3.94     30.29 o
 -11   1   1        1.04      -15.10     31.87 o
 -10   1   1       20.33       24.83     29.88 o
  -9   1   1        0.99      -14.80     26.18 o
  -8   1   1        7.38       13.02     24.63 o
  -7   1   1      100.46       57.62     25.62 o
  -6   1   1       18.62        3.02     18.37 o
  -5   1   1      357.31      384.72     17.01 o
  -4   1   1     8814.49     9139.46    210.28 o
  -3   1   1      146.44      151.50      7.96 o
  -2   1   1    13420.75    15205.99    273.46 o
  -1   1   1      788.34      966.66      8.17 o
   1   1   1     1366.63     1307.97     10.25 o
   2   1   1    17971.12    19954.22    137.44 o
   3   1   1     1933.11     2200.57     33.47 o
   4   1   1     5872.28     6065.52     98.75 o
   5   1   1      888.34      935.99     23.29 o
   6   1   1     1782.94     1682.85     31.09 o
   7   1   1       48.44       18.75     21.18 o
   8   1   1      225.78      216.83     21.59 o
   9   1   1        0.12       23.21     22.24 o
  10   1   1        0.69        4.83     42.17 o
  11   1   1        1.00      -31.72     31.72 o
  12   1   1        0.40      -22.82     37.32 o
 -13   2   1        2.28       55.94     34.49 o
 -12   2   1        0.01      -38.95     38.95 o
 -11   2   1       25.54      -22.12     35.06 o
 -10   2   1        2.27       -7.35     27.18 o
  -9   2   1        9.27       27.83     21.34 o
  -8   2   1      522.45      551.35     24.58 o
  -7   2   1      441.71      435.21     21.00 o
  -6   2   1      578.49      585.65     18.49 o
  -5   2   1     1760.26     1708.83     22.20 o
  -4   2   1     1168.19     1148.84     17.13 o
  -3   2   1      467.80      406.40     10.97 o
  -2   2   1       32.61       -2.78     11.18 o
  -1   2   1    14994.12    14591.99     76.33 o
   0   2   1    27703.21    23404.27     70.02 o
   1   2   1       25.39       29.95      5.62 o
   2   2   1    19615.88    20261.67    313.87 o
   3   2   1       30.38       26.05     10.11 o
   4   2   1     4166.04     3848.25     28.54 o
   5   2   1       82.65      110.30     10.92 o
   6   2   1      880.14      742.27     20.84 o
   7   2   1       54.19       17.39     23.66 o
   8   2   1        5.86       11.69     22.89 o
   9   2   1        0.12      -16.47     25.00 o
  10   2   1       42.25       51.62     25.26 o
  11   2   1        7.90        8.29     32.60 o
  12   2   1        3.20       -9.37     38.00 o
 -12   3   1       11.93      -21.97     55.25 o
 -11   3   1      111.64       69.61    108.78 o
 -10   3   1        6.80       -0.65     45.27 o
  -9   3   1        3.37       -4.40     36.59 o
  -8   3   1      199.03      211.20     35.91 o
  -7   3   1      165.83      127.47     27.22 o
  -6   3   1       28.71       40.49     22.35 o
  -5   3   1     2577.19     2412.70     37.47 o
  -4   3   1     8858.13     8452.15     87.58 o
  -3   3   1    14649.15    13858.49     94.73 o
  -2   3   1     5554.56     5123.20     39.57 o
  -1   3   1    14870.75    13768.09    106.13 o
   0   3   1      689.58      583.81     22.49 o
   1   3   1    12386.18    11169.63     91.22 o
   2   3   1     2846.37     2628.70     26.69 o
   3   3   1    18311.68    18001.72    413.02 o
   4   3   1      222.54      275.44     16.58 o
   5   3   1      701.46      667.25     23.83 o
   6   3   1      288.09      303.82     24.48 o
   7   3   1     2042.58     1785.00     45.87 o
   8   3   1      308.04      291.17     28.77 o
   9   3   1        0.16      -18.39     53.70 o
  10   3   1       10.68       30.19     66.41 o
  11   3   1        0.03      -50.29     50.29 o
  12   3   1        1.67        8.47     51.56 o
 -12   4   1       23.69        5.24     55.68 o
 -11   4   1        8.75      -12.42     52.61 o
 -10   4   1       18.01      -12.43     67.93 o
  -9   4   1        1.63       -3.29     48.09 o
  -8   4   1      371.22      304.39     31.22 o
  -7   4   1     2146.17     2049.26     80.68 o
  -6   4   1      238.70      201.96     25.40 o
  -5   4   1       24.61       -9.64     27.94 o
  -4   4   1      936.89      885.03     23.93 o
  -3   4   1     8965.94     8848.03     72.16 o
  -2   4   1      699.23      715.41     17.24 o
  -1   4   1    34378.71    30450.09    136.84 o
   0   4   1    10354.36     9420.25    138.12 o
   1   4   1     3768.96     3483.81     30.97 o
   2   4   1     3290.53     2816.65     96.91 o
   3   4   1    17969.13    17219.97    115.73 o
   4   4   1      580.46      471.14     20.44 o
   5   4   1      296.25      244.63     22.08 o
   6   4   1      955.01      915.09     32.08 o
   7   4   1      682.48      718.93     34.34 o
   8   4   1       31.53       17.42     35.27 o
   9   4   1        4.73      -10.41     39.59 o
  10   4   1       17.62       13.31     37.43 o
  11   4   1       31.72       -4.12     51.86 o
  12   4   1        0.03      -36.22     57.00 o
 -12   5   1        0.36        2.54     54.01 o
 -11   5   1       24.66       -4.45     50.19 o
 -10   5   1       44.30       90.66     36.70 o
  -9   5   1       95.54       88.80     36.20 o
  -8   5   1       51.32       62.98     29.96 o
  -7   5   1      239.57      224.47     33.46 o
  -6   5   1      803.78      759.70     30.12 o
  -5   5   1     1572.04     1432.86     34.32 o
  -4   5   1     8461.86     7668.99     64.21 o
  -3   5   1     1089.77     1118.63     31.40 o
  -2   5   1      397.82      341.90     39.72 o
  -1   5   1     5094.27     5182.40     41.56 o
   0   5   1     4949.22     4307.93     37.13 o
   1   5   1     5063.41     4699.03     40.10 o
   2   5   1     2168.82     1991.11     29.12 o
   3   5   1     5396.20     4929.60     46.68 o
   4   5   1      953.10      883.18     26.21 o
   5   5   1      906.27      848.59     36.76 o
   6   5   1      103.52       51.45     27.31 o
   7   5   1      704.96      716.23     33.10 o
   8   5   1      165.80      165.47     27.49 o
   9   5   1       32.07      -45.11     45.11 o
  10   5   1       45.21      -49.88     49.88 o
  11   5   1        0.06       26.45     48.39 o
  12   5   1        0.25       19.32     51.10 o
 -12   6   1        3.73       14.61     51.47 o
 -11   6   1        1.12       58.32     37.95 o
 -10   6   1       77.54       18.91     45.26 o
  -9   6   1        1.60      -64.93     93.14 o
  -8   6   1      464.52      404.67     68.61 o
  -7   6   1       71.62       19.43     35.12 o
  -6   6   1        9.37        9.42     44.76 o
  -5   6   1     4037.81     3624.91    127.19 o
  -4   6   1     2334.26     2060.01     51.22 o
  -3   6   1     3073.45     2928.41     38.83 o
  -2   6   1     1023.76     1058.82     26.61 o
  -1   6   1     4254.97     3825.62     92.23 o
   0   6   1    13359.05    11832.12     82.42 o
   1   6   1     6889.88     6149.49     49.65 o
   2   6   1       18.67       28.59     55.39 o
   3   6   1      512.79      577.32     47.19 o
   4   6   1     6878.68     6178.72     61.72 o
   5   6   1       67.75       73.94     22.30 o
   6   6   1     1349.02     1193.07     63.00 o
   7   6   1      147.33      155.90     38.98 o
   8   6   1        8.92       10.32     38.18 o
   9   6   1      112.13       90.84     37.78 o
  10   6   1       29.61       -9.37     49.03 o
  11   6   1       27.00       47.72     39.41 o
  12   6   1        0.04       23.57     55.14 o
 -12   7   1        3.12       19.47     56.13 o
 -11   7   1        4.16      -42.92     51.34 o
 -10   7   1        0.03      -41.02     44.17 o
  -9   7   1       39.08       85.05     30.57 o
  -8   7   1       17.84       33.07     39.89 o
  -7   7   1      316.44      249.40     29.93 o
  -6   7   1      800.11      746.23     32.81 o
  -5   7   1       81.49       41.87     24.28 o
  -4   7   1     3494.14     3077.41     70.13 o
  -3   7   1      373.86      334.41     22.32 o
  -2   7   1     3967.05     3893.84     45.38 o
  -1   7   1     3281.77     3071.91     64.58 o
   0   7   1     5295.74     4808.49     97.84 o
   1   7   1     1934.58     1750.06     33.18 o
   2   7   1     1379.38     1229.34     28.56 o
   3   7   1     3632.65     3287.58     98.10 o
   4   7   1        0.61       -5.96     30.13 o
   5   7   1     2103.15     2066.24     43.67 o
   6   7   1      182.65      152.71     25.54 o
   7   7   1       79.89       44.04     25.28 o
   8   7   1      142.45      147.87     31.07 o
   9   7   1       37.89       10.26     42.90 o
  10   7   1       63.03       38.34     51.08 o
  11   7   1        4.39       30.06     43.21 o
 -11   8   1        2.12      -37.66     50.43 o
 -10   8   1       24.84       57.02     39.46 o
  -9   8   1       29.20       48.19     55.05 o
  -8   8   1       76.33       13.64     46.29 o
  -7   8   1      181.46      142.07     29.71 o
  -6   8   1      921.50      872.02     37.65 o
  -5   8   1      234.20      265.55     24.42 o
  -4   8   1       57.50      129.27     23.45 o
  -3   8   1     5641.74     5252.90     59.37 o
  -2   8   1      135.42      120.15     20.32 o
  -1   8   1     2874.84     2568.47    101.25 o
   0   8   1       78.58       72.45     16.52 o
   1   8   1      447.19      450.70     22.47 o
   2   8   1    10642.58    10459.37     79.61 o
   3   8   1      733.29      646.37    108.08 o
   4   8   1      616.05      494.75     29.21 o
   5   8   1      218.65      184.06     25.47 o
   6   8   1      758.58      644.84     34.74 o
   7   8   1      400.44      328.13     32.83 o
   8   8   1      219.73      225.06     35.36 o
   9   8   1       39.53       90.33     45.41 o
  10   8   1        0.91       43.01     46.80 o
  11   8   1        2.46        0.78     62.21 o
 -11   9   1        7.63       48.67     51.85 o
 -10   9   1        3.66      -12.49     50.10 o
  -9   9   1       27.62       -9.01     45.02 o
  -8   9   1       33.73       62.50     46.43 o
  -7   9   1      293.40      303.66     32.61 o
  -6   9   1      842.01      794.44     38.84 o
  -5   9   1      332.61      269.72     28.27 o
  -4   9   1      583.69      541.81     28.93 o
  -3   9   1        0.99       18.90     25.77 o
  -2   9   1     7685.24     7504.30    125.21 o
  -1   9   1        3.14       17.32     21.99 o
   0   9   1      333.70      320.89     22.21 o
   1   9   1     2983.64     2830.99     91.61 o
   2   9   1      507.87      451.04     26.37 o
   3   9   1     1911.86     1678.72     53.16 o
   4   9   1      259.25      296.29     26.05 o
   5   9   1      929.82      845.46     63.00 o
   6   9   1      352.60      390.32     34.00 o
   7   9   1      212.18      206.89     31.85 o
   8   9   1        4.03       19.67     43.52 o
   9   9   1        5.13      -36.25     47.99 o
  10   9   1       30.57       -2.92     66.84 o
  11   9   1        0.09       20.37     93.47 o
 -10  10   1       21.33      -13.56     54.85 o
  -9  10   1        0.25       -0.15     55.62 o
  -8  10   1      116.77       88.73     32.96 o
  -7  10   1        1.42       19.18     39.70 o
  -6  10   1      406.49      424.48     35.28 o
  -5  10   1      492.48      597.07     53.53 o
  -4  10   1      162.16      157.64     24.67 o
  -3  10   1      895.08      766.13     32.02 o
  -2  10   1      393.36      386.12     32.11 o
  -1  10   1     1387.58     1260.39     38.59 o
   0  10   1      465.02      467.48     27.71 o
   1  10   1     2175.87     2266.04     90.01 o
   2  10   1     1010.85      938.70     34.62 o
   3  10   1       33.87       27.67     26.67 o
   4  10   1      670.52      735.88     33.65 o
   5  10   1        4.75       14.44     48.85 o
   6  10   1      254.15      193.78     32.92 o
   7  10   1       50.81       28.44     34.65 o
   8  10   1       57.58      -36.62     65.43 o
   9  10   1       75.44      131.04     42.56 o
  10  10   1        0.16      -41.46     52.62 o
 -10  11   1        6.58       26.89     55.97 o
  -9  11   1       29.93      -53.68     53.68 o
  -8  11   1       61.11       44.57     44.59 o
  -7  11   1       10.23        4.94     33.82 o
  -6  11   1       25.76      -42.39     42.39 o
  -5  11   1        4.05      -39.70     42.34 o
  -4  11   1      533.50      609.39     34.80 o
  -3  11   1      389.65      364.02     44.59 o
  -2  11   1       44.59       40.47     37.46 o
  -1  11   1     1646.09     1720.86     42.29 o
   0  11   1     1714.83     1790.48     83.89 o
   1  11   1      142.28      114.57     26.35 o
   2  11   1       21.76       40.61     35.24 o
   3  11   1      124.65      127.07     25.41 o
   4  11   1       80.46      115.28     25.83 o
   5  11   1      664.87      745.98     39.18 o
   6  11   1        1.44       29.93     40.63 o
   7  11   1        4.17       50.71     34.10 o
   8  11   1       96.45      116.70     67.12 o
   9  11   1        7.55      -40.60     98.10 o
  10  11   1       35.65      -41.08     57.43 o
  -9  12   1        0.14      -15.14     52.82 o
  -8  12   1        7.94      -22.65     49.89 o
  -7  12   1        6.58      -45.57     53.92 o
  -6  12   1       37.54       23.06     31.77 o
  -5  12   1       48.96      100.12     30.41 o
  -4  12   1        6.58       26.53     40.10 o
  -3  12   1      248.25      273.96     55.87 o
  -2  12   1        0.21       -5.65     37.46 o
  -1  12   1      119.06      170.36     27.92 o
   0  12   1       86.78       80.16     28.84 o
   1  12   1       82.53       64.43     48.85 o
   2  12   1      247.38      268.55     29.26 o
   3  12   1        9.31       11.83     38.30 o
   4  12   1      167.67      224.85     31.27 o
   5  12   1        7.12       38.63     41.97 o
   6  12   1        2.11      -28.71     59.28 o
   7  12   1       61.92       72.22     33.94 o
   8  12   1        0.06       49.77     34.08 o
   9  12   1       25.51       26.35     43.98 o
  -8  13   1        9.11       35.22     50.05 o
  -7  13   1       71.73        1.17     52.91 o
  -6  13   1        0.71       25.94     47.21 o
  -5  13   1       93.62      156.62     34.81 o
  -4  13   1        0.07       -6.92     34.72 o
  -3  13   1       24.71       53.07     29.43 o
  -2  13   1      422.81      441.71     34.28 o
  -1  13   1      119.87      161.29     29.65 o
   0  13   1       35.22       48.35     31.81 o
   1  13   1      166.39      209.43     30.61 o
   2  13   1        0.08      -41.24     41.24 o
   3  13   1      109.92      181.08     30.19 o
   4  13   1        8.41       29.22     35.83 o
   5  13   1        0.22      -46.56     46.56 o
   6  13   1      111.63      114.51     67.51 o
   7  13   1       46.86        9.04     79.86 o
   8  13   1        5.86       38.42     69.43 o
  -7  14   1        3.69      -33.26     54.26 o
  -6  14   1       20.08      -12.64     49.63 o
  -5  14   1       13.96       67.17     36.21 o
  -4  14   1       37.47       35.41     43.37 o
  -3  14   1       28.27       35.17     47.68 o
  -2  14   1       14.02       39.25     35.44 o
  -1  14   1        7.74       -3.44     48.32 o
   0  14   1        0.74       10.04     41.20 o
   1  14   1       27.16      -31.32     42.14 o
   2  14   1       40.75       -3.18     45.54 o
   3  14   1        9.34       17.32     43.07 o
   4  14   1        0.35       15.17     43.17 o
   5  14   1       14.38        1.35     44.19 o
   6  14   1        9.47      -31.78     50.83 o
   7  14   1        0.34      -18.53     95.08 o
  -6  15   1        8.53       64.56     40.27 o
  -5  15   1        2.33      -51.22     51.22 o
  -4  15   1        3.22       18.24     36.06 o
  -3  15   1        0.23      -46.28     46.28 o
  -2  15   1       14.74       84.36     49.78 o
  -1  15   1       32.55       76.34     59.03 o
   0  15   1        7.60      -22.37     56.55 o
   1  15   1       10.07       45.09     37.79 o
   2  15   1        1.78       -3.73     46.06 o
   3  15   1       19.25       21.91     33.56 o
   4  15   1       18.84       -9.97     47.88 o
   5  15   1        0.92      -29.10     49.04 o
   6  15   1        1.46      -52.03     52.03 o
  -5  16   1        0.67      -44.53     54.14 o
  -4  16   1        7.89      -42.78     50.30 o
  -3  16   1       32.73        3.42     60.18 o
  -2  16   1        0.00      -48.65     48.65 o
  -1  16   1       35.53       32.19     37.62 o
   0  16   1        5.90      -23.45     49.64 o
   1  16   1        0.20        9.59     46.60 o
   2  16   1       60.19       30.09     41.23 o
   3  16   1       32.80       21.69     46.69 o
   4  16   1        0.36      -28.18     50.07 o
   5  16   1        0.01      -11.62     50.50 o
  -3  17   1        0.57       86.71     40.35 o
  -2  17   1       17.59       28.90     58.32 o
  -1  17   1        7.93      -54.64     54.64 o
   0  17   1       27.26       41.71     37.17 o
   1  17   1       11.60       30.56     42.63 o
   2  17   1       12.56       70.83     36.43 o
   3  17   1        9.93       13.99     49.70 o
 -13   0   2        2.52      -71.85     71.85 o
 -12   0   2        0.01      -11.03     86.14 o
 -11   0   2       23.83       54.42     79.91 o
 -10   0   2       31.71       30.55     41.36 o
  -9   0   2     1063.53      978.68     42.73 o
  -8   0   2     1091.20     1121.60     47.75 o
  -7   0   2       83.20       20.17     21.09 o
  -6   0   2       95.31      117.39     18.50 o
  -5   0   2      186.52      215.72     19.97 o
  -4   0   2    34874.23    40542.33    543.59 o
  -3   0   2       19.05       70.47     11.19 o
  -2   0   2     1676.76     2165.95     20.13 o
  -1   0   2    56270.61    61611.58   1951.70 o
   1   0   2    21274.96    25365.76    147.06 o
   2   0   2   112735.76   127280.13   1275.31 o
   3   0   2    16669.64    18927.17    343.31 o
   4   0   2    19844.94    21324.55    508.10 o
   5   0   2     1598.00     1459.93     30.10 o
   6   0   2      638.07      662.33     28.84 o
   7   0   2        4.48       15.06     32.21 o
   8   0   2      157.57      193.90     27.09 o
   9   0   2        5.02       10.31     36.11 o
  10   0   2      200.55      139.87     36.33 o
  11   0   2       24.90       45.75     50.07 o
  12   0   2        0.42        9.65     49.29 o
 -13   1   2        0.09        7.95     34.81 o
 -12   1   2       37.88       -6.26     35.48 o
 -11   1   2       14.31       -7.86     30.76 o
 -10   1   2        8.76      -16.65     30.19 o
  -9   1   2        3.41        6.61     24.85 o
  -8   1   2      363.77      413.97     32.47 o
  -7   1   2     1115.35     1234.51     26.08 o
  -6   1   2       65.88       89.02     13.71 o
  -5   1   2    12122.14    13689.78    291.94 o
  -4   1   2     9689.59    11214.30    153.20 o
  -3   1   2       41.55       73.90      7.37 o
  -2   1   2     1110.11     1400.59     12.26 o
  -1   1   2    14276.02    15726.08     57.33 o
   0   1   2    47779.37    44545.95    142.37 o
   1   1   2       29.81       58.34      5.22 o
   2   1   2    45359.97    49823.74    514.53 o
   3   1   2     6914.02     7212.37    162.10 o
   4   1   2     7577.35     8512.15    312.58 o
   5   1   2       40.77       45.33     12.24 o
   6   1   2     2463.13     2603.27    119.66 o
   7   1   2     2281.64     2258.61    116.76 o
   8   1   2      391.59      335.93     22.27 o
   9   1   2       67.52       27.26     29.29 o
  10   1   2        0.21      -32.22     32.22 o
  11   1   2       23.29       -4.83     33.53 o
  12   1   2        2.29      -19.60     38.12 o
 -13   2   2        2.71      -36.73     36.73 o
 -12   2   2        1.40        5.99     37.70 o
 -11   2   2        1.07       17.36     30.97 o
 -10   2   2        7.20       18.79     26.50 o
  -9   2   2       51.27       39.95     26.13 o
  -8   2   2     1063.83      952.09     58.54 o
  -7   2   2       49.00       82.71     20.80 o
  -6   2   2     1261.60     1212.21     22.52 o
  -5   2   2      926.25      921.07     29.43 o
  -4   2   2     2512.90     2963.51     30.15 o
  -3   2   2    22887.28    23791.14     91.48 o
  -2   2   2    29663.30    30442.57    213.50 o
  -1   2   2     7986.34     7539.03     78.53 o
   0   2   2      406.31      427.63      7.47 o
   1   2   2     1547.37     1293.16     11.49 o
   2   2   2     2784.89     3078.44     19.63 o
   3   2   2    34405.75    35297.49    120.39 o
   4   2   2     6667.98     7321.24     60.53 o
   5   2   2       20.17        3.41     13.98 o
   6   2   2     4657.13     4590.22    104.04 o
   7   2   2       26.21       20.55     23.00 o
   8   2   2      215.33      179.93     20.61 o
   9   2   2       17.38      -24.76     24.76 o
  10   2   2       67.55       24.87     30.92 o
  11   2   2       26.61       30.11     34.51 o
  12   2   2        1.44        4.54     37.33 o
 -12   3   2        0.29       53.62    135.11 o
 -11   3   2        0.02       28.01     39.62 o
 -10   3   2        7.63       15.33     93.39 o
  -9   3   2       37.33       -2.85     31.86 o
  -8   3   2       27.18       60.06     26.77 o
  -7   3   2     1583.45     1475.07     42.03 o
  -6   3   2      145.72      152.96     21.39 o
  -5   3   2     1061.48     1040.25     54.24 o
  -4   3   2     1596.84     1709.22     37.69 o
  -3   3   2     3632.97     3754.79    124.62 o
  -2   3   2     6752.44     6196.42     44.98 o
  -1   3   2    16799.42    16187.31    177.28 o
   0   3   2     1456.54     1379.32     17.86 o
   1   3   2     6310.66     6011.51    100.44 o
   2   3   2    19017.82    17632.47    477.77 o
   3   3   2     1127.69     1271.42     24.15 o
   4   3   2      698.83      672.41     26.22 o
   5   3   2     1934.61     1754.69     34.44 o
   6   3   2      158.28      136.73     23.04 o
   7   3   2     1323.85     1243.55     42.53 o
   8   3   2       21.00       26.35     36.38 o
   9   3   2       34.72       18.89     28.12 o
  10   3   2       17.44      -45.72     50.06 o
  11   3   2        5.00       32.02     50.76 o
  12   3   2        1.09       45.77     52.05 o
 -12   4   2        3.15       83.98     48.68 o
 -11   4   2       79.14        3.88     52.04 o
 -10   4   2        5.26      -24.83     44.26 o
  -9   4   2       75.59      108.65     40.96 o
  -8   4   2       26.94       73.69     40.17 o
  -7   4   2        8.62       60.17     22.84 o
  -6   4   2      942.79      827.35     47.72 o
  -5   4   2      822.49      716.42     37.12 o
  -4   4   2     2342.81     2211.54     34.16 o
  -3   4   2       27.71       25.46     19.11 o
  -2   4   2      526.32      583.94     19.87 o
  -1   4   2    10185.69     9501.32     62.63 o
   0   4   2     3968.40     3846.00     91.30 o
   1   4   2     7079.93     6537.35     81.13 o
   2   4   2      279.73      250.52     13.71 o
   3   4   2      139.49      209.67     16.87 o
   4   4   2      657.42      539.87     62.92 o
   5   4   2     2873.08     2685.98     43.11 o
   6   4   2      422.33      391.06     26.09 o
   7   4   2       20.37      -18.92     37.76 o
   8   4   2       92.77      102.84     47.22 o
   9   4   2       19.51       52.05     28.32 o
  10   4   2       14.16       49.87     32.44 o
  11   4   2        0.27      -36.37     52.11 o
  12   4   2        3.01      -26.18    180.69 o
 -12   5   2        0.43      -25.98     56.63 o
 -11   5   2        0.09       16.92     48.22 o
 -10   5   2       67.21       97.79     74.08 o
  -9   5   2      211.03      267.30     33.78 o
  -8   5   2       93.65       -5.02     40.83 o
  -7   5   2      175.65      105.74     29.43 o
  -6   5   2     1023.18      904.49     38.62 o
  -5   5   2      983.40     1061.54     31.83 o
  -4   5   2      924.47      930.06     36.67 o
  -3   5   2     4320.33     3835.11     87.36 o
  -2   5   2     2761.51     2737.55     32.65 o
  -1   5   2     5455.42     4997.75    124.45 o
   0   5   2    16788.60    15108.41    143.00 o
   1   5   2    11061.84    10575.28    139.93 o
   2   5   2      206.25      173.68     14.69 o
   3   5   2      691.56      528.28     25.85 o
   4   5   2      737.50      659.43     39.04 o
   5   5   2     1682.48     1612.03     36.63 o
   6   5   2        1.85       34.98     27.51 o
   7   5   2       40.20       60.92     27.99 o
   8   5   2        4.85       -8.84     35.88 o
   9   5   2      125.42       99.78     32.47 o
  10   5   2       14.26      -12.44     67.93 o
  11   5   2        0.38      -44.28     89.02 o
  12   5   2        0.54      -36.69     55.74 o
 -12   6   2        0.05      -50.87    120.56 o
 -11   6   2        7.00       -6.31     50.55 o
 -10   6   2       21.05      -49.93     49.93 o
  -9   6   2        1.43       -9.96     44.64 o
  -8   6   2       17.16       36.02     32.17 o
  -7   6   2      522.65      505.85     45.64 o
  -6   6   2      348.28      319.93     31.77 o
  -5   6   2      437.67      446.71     27.21 o
  -4   6   2        0.26        2.62     29.36 o
  -3   6   2       37.93       44.17     15.18 o
  -2   6   2       38.64       32.67     14.99 o
  -1   6   2      133.79      152.05     15.40 o
   0   6   2      149.63      106.10     22.52 o
   1   6   2     6221.75     6081.21    121.13 o
   2   6   2     4440.09     4224.65     60.01 o
   3   6   2      154.51      149.69     17.70 o
   4   6   2       71.55       65.23     32.90 o
   5   6   2      322.86      344.25     26.13 o
   6   6   2       94.88       27.10     33.86 o
   7   6   2       22.10       -7.73     33.80 o
   8   6   2       21.39       14.82     40.20 o
   9   6   2       10.02      -65.13     71.15 o
  10   6   2       14.86       -7.60     42.88 o
  11   6   2        3.21        9.55     48.08 o
  12   6   2        0.10      -62.45     94.94 o
 -12   7   2        0.18       31.36     56.51 o
 -11   7   2        5.47       21.30     50.00 o
 -10   7   2       32.98       46.46     38.82 o
  -9   7   2        2.18       27.40     44.07 o
  -8   7   2        4.79      -13.97     40.76 o
  -7   7   2       65.61       33.62     30.60 o
  -6   7   2      147.04      121.90     24.70 o
  -5   7   2      516.24      441.81     27.76 o
  -4   7   2       24.27      -19.22     28.58 o
  -3   7   2      655.28      686.05     26.57 o
  -2   7   2     2944.83     2704.40     38.67 o
  -1   7   2      362.49      354.12     47.13 o
   0   7   2     5933.27     5686.54     59.84 o
   1   7   2     2534.49     2377.00     35.85 o
   2   7   2     1044.37      943.22     26.57 o
   3   7   2      122.91       89.06     38.93 o
   4   7   2       14.29       -1.04     29.86 o
   5   7   2      109.70      154.21     24.43 o
   6   7   2      809.77      788.56     58.69 o
   7   7   2       27.66       38.83     37.21 o
   8   7   2       16.20       33.25     40.19 o
   9   7   2        3.16      -19.99     38.98 o
  10   7   2       11.64       38.65     66.89 o
  11   7   2        0.73       25.85     46.54 o
 -11   8   2        0.24      -11.60     53.19 o
 -10   8   2        8.95       40.11     93.73 o
  -9   8   2        5.77       27.20     42.86 o
  -8   8   2       31.32      -43.95     43.95 o
  -7   8   2       29.79       50.16     27.43 o
  -6   8   2       85.40       92.62     55.25 o
  -5   8   2       10.19       23.26     31.02 o
  -4   8   2     1191.30     1203.76     34.98 o
  -3   8   2      252.80      209.74     23.61 o
  -2   8   2        2.37        6.98     28.21 o
  -1   8   2     1319.92     1139.93     29.06 o
   0   8   2        4.05       -5.95     24.89 o
   1   8   2        0.44       -8.54     25.30 o
   2   8   2     1067.45      956.54     29.74 o
   3   8   2       84.97       85.76     21.15 o
   4   8   2      386.25      385.13     44.34 o
   5   8   2      478.25      467.63     30.54 o
   6   8   2       13.83       24.02     31.04 o
   7   8   2       14.29      -29.91     40.07 o
   8   8   2        1.11       20.97     35.88 o
   9   8   2       19.33       -9.37     45.12 o
  10   8   2        8.43        3.92     50.31 o
  11   8   2        0.02       38.68     42.14 o
 -11   9   2        1.91      -13.87     53.17 o
 -10   9   2        0.88      -51.45     51.45 o
  -9   9   2        7.10       46.61     46.91 o
  -8   9   2        0.01        7.77     33.44 o
  -7   9   2      151.91      227.12     30.20 o
  -6   9   2      131.50      146.71     28.24 o
  -5   9   2       42.10       35.69     52.68 o
  -4   9   2      129.48      112.29     69.40 o
  -3   9   2       87.89       77.07     23.30 o
  -2   9   2      592.67      558.50     27.80 o
  -1   9   2     1943.36     1745.91     92.23 o
   0   9   2        5.14       -8.01     26.82 o
   1   9   2      465.97      512.15     26.21 o
   2   9   2     1286.05     1384.82     36.30 o
   3   9   2        3.81       47.13     20.93 o
   4   9   2      162.87      185.83     24.93 o
   5   9   2      124.53      120.17     53.93 o
   6   9   2       23.98      -18.84     40.16 o
   7   9   2       81.05       71.28     37.24 o
   8   9   2       12.65      -36.93     71.18 o
   9   9   2        9.47      -47.43     47.43 o
  10   9   2        0.00       14.28     49.89 o
  11   9   2        1.12       20.38     43.07 o
 -10  10   2        3.51       31.03     52.89 o
  -9  10   2        0.10       -2.08     46.98 o
  -8  10   2       14.76       33.30     44.00 o
  -7  10   2        3.82        0.94     43.64 o
  -6  10   2       23.96       50.99     40.85 o
  -5  10   2        3.12       33.78     29.16 o
  -4  10   2      141.93      164.10     29.71 o
  -3  10   2     1907.89     1816.45     44.59 o
  -2  10   2     1189.33     1192.59     37.31 o
  -1  10   2      333.93      254.93     25.22 o
   0  10   2        0.92      -18.82     30.54 o
   1  10   2      482.77      535.55     29.63 o
   2  10   2      247.41      233.80     29.96 o
   3  10   2     1045.16      961.78     35.11 o
   4  10   2       93.21      131.15     44.54 o
   5  10   2        7.61      -11.12     31.84 o
   6  10   2      300.22      359.81     33.49 o
   7  10   2       24.48       27.27     40.51 o
   8  10   2       25.73       43.63     30.97 o
   9  10   2        0.20       66.67     32.87 o
  10  10   2       11.63        0.13     53.73 o
 -10  11   2        2.63       32.73     55.24 o
  -9  11   2       12.48       26.69     39.24 o
  -8  11   2        5.74       66.22     37.13 o
  -7  11   2       93.73       93.26     43.92 o
  -6  11   2      201.39      242.25     42.93 o
  -5  11   2      494.92      385.97     36.38 o
  -4  11   2       12.87       18.61     37.42 o
  -3  11   2      273.70      263.07     29.18 o
  -2  11   2      304.41      343.44     28.46 o
  -1  11   2        0.71       18.85     34.36 o
   0  11   2      879.60      855.71     34.24 o
   1  11   2       13.96       24.28     63.59 o
   2  11   2      569.97      557.15     42.96 o
   3  11   2       67.22       41.46     28.82 o
   4  11   2      171.68      221.77     31.01 o
   5  11   2      187.39      187.84     33.82 o
   6  11   2       78.45      108.89     31.05 o
   7  11   2       20.76        2.79     44.28 o
   8  11   2        0.11      -50.11     50.11 o
   9  11   2       30.64       13.16     53.84 o
  10  11   2        8.12       66.51    139.08 o
  -9  12   2        2.90       -3.80     51.77 o
  -8  12   2       66.46       59.50     43.29 o
  -7  12   2        6.83       47.57     43.58 o
  -6  12   2      204.25      244.23     34.01 o
  -5  12   2       93.86      182.63     91.78 o
  -4  12   2      578.70      587.54     48.06 o
  -3  12   2        2.86       58.43     62.92 o
  -2  12   2        2.17       35.43     29.62 o
  -1  12   2      951.85     1079.43     92.01 o
   0  12   2      202.67      259.31     28.84 o
   1  12   2      739.69      884.07     37.27 o
   2  12   2        1.14      -13.61     78.48 o
   3  12   2       31.24        7.96     38.21 o
   4  12   2      323.47      356.94     33.86 o
   5  12   2      309.05      338.57     36.68 o
   6  12   2       59.24       43.47     43.46 o
   7  12   2       13.29       17.47     43.63 o
   8  12   2       44.10       37.76     52.36 o
   9  12   2       12.76      -13.78     58.24 o
  -8  13   2        6.77       -3.69     66.05 o
  -7  13   2       60.90       74.40     60.32 o
  -6  13   2       18.01      -14.62     46.36 o
  -5  13   2      321.70      406.92     74.25 o
  -4  13   2       69.25      106.34     55.00 o
  -3  13   2      507.83      543.88     38.82 o
  -2  13   2       64.43       57.91     33.62 o
  -1  13   2        0.15        9.33     30.49 o
   0  13   2      594.59      548.49     36.99 o
   1  13   2       28.95       13.50     66.44 o
   2  13   2      333.64      372.09     40.48 o
   3  13   2       85.82       27.17     42.26 o
   4  13   2      230.43      190.98     41.89 o
   5  13   2       68.93       67.05     37.95 o
   6  13   2       26.99      110.15     40.85 o
   7  13   2        8.59       36.06     46.96 o
   8  13   2        1.95       -4.49     50.76 o
  -7  14   2        9.24       24.68     53.14 o
  -6  14   2       61.93       55.00     42.71 o
  -5  14   2       15.90       -8.04     47.00 o
  -4  14   2       21.88       18.41     45.20 o
  -3  14   2      511.29      664.80     93.39 o
  -2  14   2      302.30      412.77     62.75 o
  -1  14   2      136.12      198.97     58.94 o
   0  14   2       12.03      -48.46     48.46 o
   1  14   2      307.47      360.27     34.98 o
   2  14   2       82.74       74.07     38.05 o
   3  14   2      352.30      446.04     40.14 o
   4  14   2        4.44      -42.19     46.54 o
   5  14   2        3.88       14.80     35.88 o
   6  14   2       56.57       98.75     58.32 o
   7  14   2        0.12       31.03     53.54 o
  -6  15   2        2.43       56.74     83.18 o
  -5  15   2       26.66       23.11     41.08 o
  -4  15   2       43.76      129.63     38.08 o
  -3  15   2       11.46       23.72     36.26 o
  -2  15   2      349.47      348.06     39.46 o
  -1  15   2       82.35       62.47     40.51 o
   0  15   2       94.60      133.53     33.36 o
   1  15   2       35.75      -47.58     47.58 o
   2  15   2      314.54      451.66     39.28 o
   3  15   2        7.65       14.01     45.38 o
   4  15   2       42.60       53.75     43.38 o
   5  15   2       45.56       33.75     61.45 o
   6  15   2        0.11       31.88     53.30 o
  -5  16   2        4.34      -46.41     57.79 o
  -4  16   2       91.75      155.03     56.41 o
  -3  16   2        3.74      -24.06     75.18 o
  -2  16   2        7.19        3.08     48.12 o
  -1  16   2      106.09       92.63     42.78 o
   0  16   2        1.89      -28.86     46.23 o
   1  16   2      122.83      191.59     38.48 o
   2  16   2        1.50      -40.09     51.12 o
   3  16   2       27.29       53.93     41.11 o
   4  16   2       52.43       65.98     42.98 o
   5  16   2       17.14       49.98     51.78 o
  -3  17   2       30.92       28.39     52.48 o
  -2  17   2       14.10       44.40     39.06 o
  -1  17   2        0.60       29.54     50.99 o
   0  17   2      117.70      153.46     39.02 o
   1  17   2        9.69      -18.32     72.47 o
   2  17   2       11.02       15.83     59.87 o
   3  17   2       24.45      -58.08     58.08 o
 -13   1   3        0.10       43.29     55.03 o
 -12   1   3        2.22       26.69     69.09 o
 -11   1   3       14.72        0.85     43.89 o
 -10   1   3        0.02       22.25     65.62 o
  -9   1   3       11.97      -13.97     62.69 o
  -8   1   3      106.28      142.01     29.74 o
  -7   1   3      150.04      166.07     28.58 o
  -6   1   3       84.03       60.70     20.37 o
  -5   1   3     4161.22     4748.18     63.28 o
  -4   1   3     1398.78     1690.82     27.59 o
  -3   1   3     3748.22     4509.16    143.42 o
  -2   1   3       58.03      108.01      9.68 o
  -1   1   3    13176.65    15016.67     99.79 o
   0   1   3     8346.83     8997.74    161.94 o
   1   1   3     5027.50     5444.79    127.16 o
   2   1   3      611.96      702.99     26.92 o
   3   1   3     4589.10     5089.41    153.57 o
   4   1   3    11653.22    13387.71    346.21 o
   5   1   3      881.44      964.48     67.54 o
   6   1   3      603.46      646.77     84.34 o
   7   1   3       71.66       41.71     30.69 o
   8   1   3       30.11      -35.50     35.50 o
   9   1   3        0.01      -15.30     40.39 o
  10   1   3       47.76       16.81     46.88 o
  11   1   3        0.82        2.86     58.77 o
  12   1   3        0.20       48.63     48.49 o
 -13   2   3        3.15       11.91     60.88 o
 -12   2   3        0.23      -23.03     53.71 o
 -11   2   3        2.75      -23.59     56.88 o
 -10   2   3        6.98       32.04     29.10 o
  -9   2   3      359.15      358.05     33.89 o
  -8   2   3      160.35      155.26     29.69 o
  -7   2   3      125.68      106.03     25.07 o
  -6   2   3       61.34       49.83     19.66 o
  -5   2   3     2549.41     2713.27     39.88 o
  -4   2   3     9323.60     9959.97     81.01 o
  -3   2   3        2.85        0.42     15.56 o
  -2   2   3      238.48      285.90     12.47 o
  -1   2   3     8376.62     8629.97     60.95 o
   0   2   3     7131.81     6966.49     78.53 o
   1   2   3     7826.57     7825.78    164.73 o
   2   2   3     5955.60     5804.66     46.54 o
   3   2   3     9111.01     9293.33    109.63 o
   4   2   3    12114.91    12739.59    166.57 o
   5   2   3      467.21      600.40     22.89 o
   6   2   3      156.42      125.89     25.63 o
   7   2   3      355.96      283.51     30.51 o
   8   2   3        0.48      -17.69     43.24 o
   9   2   3       65.42       77.98     40.51 o
  10   2   3       14.31      -47.23     47.23 o
  11   2   3        2.24       33.94     50.38 o
  12   2   3        0.06      -54.39     54.39 o
 -12   3   3       11.94       41.89     74.59 o
 -11   3   3       21.26       55.70     67.20 o
 -10   3   3       11.35        9.81     60.55 o
  -9   3   3       83.07       26.10     54.29 o
  -8   3   3      400.34      362.22     45.27 o
  -7   3   3      703.74      751.91     48.77 o
  -6   3   3     1326.88     1259.87     49.61 o
  -5   3   3      808.74      874.08     36.70 o
  -4   3   3     3670.34     3697.23     57.84 o
  -3   3   3     3158.24     3457.85     50.18 o
  -2   3   3     5829.55     5842.90     62.92 o
  -1   3   3    30885.27    29382.50    197.72 o
   0   3   3    10284.71     9906.19     96.97 o
   1   3   3     1505.52     1598.58     29.09 o
   2   3   3     8786.35     8252.07     88.29 o
   3   3   3     7547.02     7282.72     84.57 o
   4   3   3      289.14      286.68     24.69 o
   5   3   3      280.99      323.89     28.64 o
   6   3   3      341.57      345.03     38.67 o
   7   3   3      697.10      671.57     49.27 o
   8   3   3       34.42       13.31     51.13 o
   9   3   3       23.91      -58.63     58.63 o
  10   3   3       40.72       32.14     66.98 o
  11   3   3       22.27       69.68     73.07 o
  12   3   3        0.01      -23.23     69.46 o
 -12   4   3        6.82      -17.36     73.85 o
 -11   4   3       91.86      116.98     50.06 o
 -10   4   3       45.97       23.79     64.44 o
  -9   4   3      277.21      242.42     48.43 o
  -8   4   3      332.61      303.48     44.93 o
  -7   4   3      274.62      288.60     38.05 o
  -6   4   3       11.73       -4.00     42.40 o
  -5   4   3     4819.67     5145.40     80.96 o
  -4   4   3     6374.12     6863.05     84.23 o
  -3   4   3     2933.76     2969.12     48.32 o
  -2   4   3    21855.92    19911.09    165.30 o
  -1   4   3      823.05      771.47     24.07 o
   0   4   3       73.52       97.36     15.33 o
   1   4   3     2835.57     2949.33     41.72 o
   2   4   3    16292.35    14396.26    147.60 o
   3   4   3    13316.73    12800.83    137.62 o
   4   4   3      334.62      298.86     26.44 o
   5   4   3      208.49      203.75     30.50 o
   6   4   3       67.18       -6.09     47.53 o
   7   4   3      685.68      681.60     49.16 o
   8   4   3        4.98       10.94     50.06 o
   9   4   3       76.62      -22.04     64.50 o
  10   4   3       66.78      100.86     50.46 o
  11   4   3        0.99      -53.05     74.02 o
  12   4   3        0.88       -9.13     76.56 o
 -12   5   3       10.14       22.55     73.91 o
 -11   5   3        6.44      -31.85     74.02 o
 -10   5   3       71.37       54.52     46.06 o
  -9   5   3        0.47      119.75     39.97 o
  -8   5   3      866.53      893.98     57.90 o
  -7   5   3      279.73      301.17     39.80 o
  -6   5   3      642.17      543.93     43.30 o
  -5   5   3     1835.54     1635.68     52.77 o
  -4   5   3      373.88      362.90     31.12 o
  -3   5   3     1220.82     1185.50     36.03 o
  -2   5   3      622.63      512.81     25.03 o
  -1   5   3    22413.17    20587.96    169.02 o
   0   5   3    13526.78    12775.46    130.29 o
   1   5   3     6539.15     6183.98     67.31 o
   2   5   3     4765.85     4748.61     63.31 o
   3   5   3      505.83      514.61     28.13 o
   4   5   3     2262.51     2049.94     51.98 o
   5   5   3      314.79      177.87     33.88 o
   6   5   3     2025.48     1891.01     62.30 o
   7   5   3      223.75      301.62     38.22 o
   8   5   3       14.58      -11.39     50.57 o
   9   5   3        9.66       53.45     42.00 o
  10   5   3       14.77      -10.94     66.81 o
  11   5   3        6.53       53.22     48.03 o
  12   5   3        0.01       31.80     72.28 o
 -12   6   3        4.17      -74.98     81.52 o
 -11   6   3       26.61      -66.30     72.84 o
 -10   6   3        1.90      -67.31     67.31 o
  -9   6   3      131.67      199.69     48.37 o
  -8   6   3        0.37       17.25     54.97 o
  -7   6   3        2.50       10.15     34.28 o
  -6   6   3      711.04      631.65     43.13 o
  -5   6   3      697.80      742.04     41.78 o
  -4   6   3     5760.97     5585.37     83.95 o
  -3   6   3     2255.62     1897.55     47.02 o
  -2   6   3     1406.21     1321.32     38.45 o
  -1   6   3     6960.94     6198.92     70.64 o
   0   6   3    17255.70    15474.98    156.67 o
   1   6   3      236.21      298.41     22.38 o
   2   6   3      632.48      599.18     28.92 o
   3   6   3     5605.75     5182.16     78.70 o
   4   6   3      176.35      179.28     31.63 o
   5   6   3     3896.38     3784.84     81.24 o
   6   6   3       98.30       85.98     35.63 o
   7   6   3       37.71        2.59     45.78 o
   8   6   3       78.02       41.72     59.93 o
   9   6   3       64.83       36.87     62.97 o
  10   6   3       53.60      -29.94     67.20 o
  11   6   3        0.27       53.90     66.69 o
  12   6   3        2.79      -36.42     77.01 o
 -12   7   3        0.74       24.41     79.15 o
 -11   7   3        1.47       -4.34     74.81 o
 -10   7   3       30.70       34.50     65.45 o
  -9   7   3       13.48      -27.29     63.48 o
  -8   7   3      238.32      265.14     47.19 o
  -7   7   3      133.01       78.08     40.93 o
  -6   7   3      207.96      243.21     37.21 o
  -5   7   3     1499.31     1449.52     52.77 o
  -4   7   3     1199.30     1055.44     45.61 o
  -3   7   3     3969.51     3959.84     68.95 o
  -2   7   3       18.96       22.44     34.84 o
  -1   7   3     5508.65     5028.70     69.40 o
   0   7   3     1946.59     1711.22     42.85 o
   1   7   3     5069.25     4730.69     69.40 o
   2   7   3     2280.22     2144.71     51.30 o
   3   7   3       19.59       12.57     39.35 o
   4   7   3     1956.02     1849.46     57.56 o
   5   7   3       63.46      115.91     31.68 o
   6   7   3      665.49      602.62     46.00 o
   7   7   3      136.09      152.84     39.13 o
   8   7   3      218.20      178.72     47.30 o
   9   7   3      110.57      151.60     47.75 o
  10   7   3       13.16       19.22     63.76 o
  11   7   3        8.42       25.31     73.80 o
 -11   8   3       16.92       58.69     73.57 o
 -10   8   3        1.28       12.06     67.26 o
  -9   8   3       23.02      111.35     44.71 o
  -8   8   3       30.28       43.35     41.55 o
  -7   8   3      729.31      687.52     54.07 o
  -6   8   3      255.16      301.06     40.65 o
  -5   8   3       88.02        0.00     46.00 o
  -4   8   3     1556.01     1473.14     51.47 o
  -3   8   3       47.68       60.61     30.27 o
  -2   8   3    11308.56    10802.59    115.12 o
  -1   8   3      918.78      819.84     36.59 o
   0   8   3      683.89      671.79     35.97 o
   1   8   3     6453.54     6118.87     86.09 o
   2   8   3     1295.52     1137.81     43.92 o
   3   8   3     1318.49     1125.29     48.60 o
   4   8   3     1236.90     1179.13     51.36 o
   5   8   3      640.53      692.43     45.50 o
   6   8   3      345.63      365.95     42.40 o
   7   8   3      477.01      482.03     54.01 o
   8   8   3        3.11      -52.99     65.06 o
   9   8   3       52.30       10.94     64.04 o
  10   8   3       10.26      -19.90     64.10 o
  11   8   3        0.21      -70.42     70.42 o
 -11   9   3        4.66      -70.98     77.35 o
 -10   9   3       47.49       50.74     75.49 o
  -9   9   3        0.63      -64.04     64.04 o
  -8   9   3       45.14       10.26     64.61 o
  -7   9   3      113.74       40.20     65.57 o
  -6   9   3      880.08      899.05     58.13 o
  -5   9   3       16.85       51.08     32.59 o
  -4   9   3      587.43      579.56     40.70 o
  -3   9   3     2627.74     2521.37     65.85 o
  -2   9   3       30.23       49.78     28.19 o
  -1   9   3     1043.89      911.12     41.61 o
   0   9   3        5.78      -19.96     35.74 o
   1   9   3      828.67      855.92     42.73 o
   2   9   3     4098.75     3907.52     78.31 o
   3   9   3     1128.74     1130.48     50.12 o
   4   9   3      357.73      280.82     40.42 o
   5   9   3       78.22       45.27     52.09 o
   6   9   3      312.57      217.22     45.50 o
   7   9   3        0.02       12.80     56.32 o
   8   9   3       98.98       59.48     63.54 o
   9   9   3       36.17      -41.94     66.92 o
  10   9   3        0.03       37.15     62.07 o
 -10  10   3        0.04      -40.08     74.42 o
  -9  10   3       35.71       24.07     68.95 o
  -8  10   3        8.51      -51.13     66.07 o
  -7  10   3      104.36       82.99     44.82 o
  -6  10   3       45.35       33.43     57.96 o
  -5  10   3      120.42       92.35     39.13 o
  -4  10   3       13.45       -7.84     45.72 o
  -3  10   3       50.01       14.66     52.88 o
  -2  10   3      960.49      868.78     48.82 o
  -1  10   3      323.18      366.00     38.51 o
   0  10   3     3579.55     3716.51     76.67 o
   1  10   3      164.90       95.33     36.25 o
   2  10   3      111.29      132.26     32.30 o
   3  10   3      276.92      262.83     37.04 o
   4  10   3       13.46       13.47     49.72 o
   5  10   3      738.75      722.87     53.39 o
   6  10   3       11.31        9.47     38.39 o
   7  10   3       28.11        6.82     63.99 o
   8  10   3       26.64      -59.37     70.58 o
   9  10   3        5.62      -73.12     73.12 o
  10  10   3        2.92       43.07     72.90 o
 -10  11   3       12.57        9.30     74.76 o
  -9  11   3        0.27       72.56     73.80 o
  -8  11   3        9.62      -64.21     64.21 o
  -7  11   3        7.85       71.49     41.04 o
  -6  11   3        8.89      -16.52     61.56 o
  -5  11   3      400.44      421.20     50.29 o
  -4  11   3      452.67      471.88     45.21 o
  -3  11   3      141.24      130.46     36.93 o
  -2  11   3      187.42      173.64     38.51 o
  -1  11   3      449.13      495.05     42.85 o
   0  11   3      434.77      378.41     42.79 o
   1  11   3     2206.59     2141.05     67.48 o
   2  11   3        1.59       31.85     32.87 o
   3  11   3       47.99      -36.19     50.46 o
   4  11   3      879.89      897.98     59.59 o
   5  11   3        2.67       47.41     57.67 o
   6  11   3       28.91       -6.77     64.83 o
   7  11   3        3.52       29.32     62.35 o
   8  11   3        6.50      104.35     46.06 o
   9  11   3       50.82       50.74     76.79 o
  -9  12   3        8.06       18.21     75.94 o
  -8  12   3        1.02      -72.44     72.44 o
  -7  12   3       42.16      -11.61     63.82 o
  -6  12   3        2.47       69.85     43.41 o
  -5  12   3        8.37       26.84     61.62 o
  -4  12   3      125.41      210.23     43.52 o
  -3  12   3       69.76       21.09     39.75 o
  -2  12   3      150.41      193.26     39.86 o
  -1  12   3       25.85       32.76     35.57 o
   0  12   3      269.47      328.57     40.76 o
   1  12   3      187.23      176.24     40.37 o
   2  12   3       18.30      -17.70     54.97 o
   3  12   3      225.18      361.94     43.30 o
   4  12   3        0.24      -32.30     59.42 o
   5  12   3       64.50      -61.73     68.27 o
   6  12   3       19.84       73.29     41.04 o
   7  12   3       15.13      -47.08     71.20 o
   8  12   3       31.09      -54.40     73.18 o
   9  12   3        4.93      -17.82     69.40 o
  -8  13   3        3.41      -75.38     75.38 o
  -7  13   3        1.70      -68.67     68.67 o
  -6  13   3       76.89       40.99     47.19 o
  -5  13   3       31.98      -20.13     47.41 o
  -4  13   3        7.38      -61.17     61.17 o
  -3  13   3      175.34      232.95     43.97 o
  -2  13   3       76.99      -28.98     64.33 o
  -1  13   3       52.27      -37.83     59.37 o
   0  13   3       19.86      -34.56     57.62 o
   1  13   3       66.97       12.74     63.82 o
   2  13   3      338.14      400.67     49.22 o
   3  13   3       54.35       65.57     44.03 o
   4  13   3        3.86        3.50     64.10 o
   5  13   3       42.70       55.76     66.02 o
   6  13   3        7.62       23.62     65.51 o
   7  13   3        6.88      -16.80     69.91 o
   8  13   3        7.64      -17.76     76.73 o
  -7  14   3        1.18      -71.99     79.83 o
  -6  14   3        0.92        0.00     64.83 o
  -5  14   3       46.77       88.29     46.74 o
  -4  14   3        7.10       19.11     61.23 o
  -3  14   3       26.49       18.38     68.89 o
  -2  14   3        4.61      -68.16     68.16 o
  -1  14   3       59.65       73.23     43.97 o
   0  14   3       47.44      140.32     41.27 o
   1  14   3       79.00      148.16     45.21 o
   2  14   3        0.84      -56.83     64.16 o
   3  14   3        4.74      -25.65     61.56 o
   4  14   3       11.42       13.36     50.12 o
   5  14   3        1.56        0.00     58.18 o
   6  14   3        9.44       21.20     65.57 o
   7  14   3        0.11      -67.31     74.19 o
  -6  15   3        1.56      -27.68     74.81 o
  -5  15   3        0.27      -52.49     69.57 o
  -4  15   3        1.18      -54.46     67.09 o
  -3  15   3        7.45      -36.25     71.43 o
  -2  15   3        4.83      -72.67     72.67 o
  -1  15   3       23.69      -34.45     71.20 o
   0  15   3        0.09      -30.39     61.45 o
   1  15   3        0.71        7.61     66.24 o
   2  15   3       16.02       50.40     65.23 o
   3  15   3       54.43      -15.95     65.06 o
   4  15   3        1.66       -2.14     46.45 o
   5  15   3        5.12       34.62     66.53 o
   6  15   3        1.24      -40.93     71.77 o
  -5  16   3        0.46      104.97     52.71 o
  -4  16   3        1.44      -76.17     76.17 o
  -3  16   3        4.88       66.02     66.98 o
  -2  16   3       57.19       89.81     51.08 o
  -1  16   3       56.35       20.92     71.71 o
   0  16   3        7.59      -45.55     74.02 o
   1  16   3        4.51       33.21     63.76 o
   2  16   3       16.97       69.40     48.48 o
   3  16   3        3.37      -17.25     67.82 o
   4  16   3       17.84       35.69     47.81 o
   5  16   3        1.82      -73.35     73.35 o
  -3  17   3        4.04        9.58     75.60 o
  -2  17   3        2.92        0.00     79.04 o
  -1  17   3       34.17      -18.27     80.73 o
   0  17   3        0.27      -76.96     76.96 o
   1  17   3       34.10       44.99     78.36 o
   2  17   3        0.00       54.52     71.15 o
 -13   0   4        1.02       -9.81     62.13 o
 -12   0   4       22.32       12.68     77.29 o
 -11   0   4       33.02       47.81     68.61 o
 -10   0   4       82.50       81.24     44.43 o
  -9   0   4      117.74      158.36     46.23 o
  -8   0   4      246.32      279.86     42.17 o
  -7   0   4      855.65      870.41     45.72 o
  -6   0   4      353.20      391.65     32.53 o
  -5   0   4    18834.08    20771.75    206.79 o
  -4   0   4     3487.06     3874.43     54.46 o
  -3   0   4     3082.10     3492.64     45.05 o
  -2   0   4      117.42      217.45     15.00 o
  -1   0   4       57.25       73.52     11.84 o
   0   0   4    51146.84    53855.54    352.47 o
   1   0   4    18993.86    20697.50    154.36 o
   2   0   4     5204.73     5639.60     58.63 o
   3   0   4    15133.05    15974.09    143.31 o
   4   0   4       24.21       49.16     19.73 o
   5   0   4       63.11       29.37     37.94 o
   6   0   4     4050.75     4229.72     81.18 o
   7   0   4      866.09      903.67     49.44 o
   8   0   4       36.58       90.82     32.92 o
   9   0   4      228.69      170.15     49.39 o
  10   0   4       43.09      -29.88     69.57 o
  11   0   4        2.91       33.32     58.35 o
  12   0   4        1.29      -64.61     64.61 o
 -13   1   4       10.86        6.77     60.49 o
 -12   1   4        3.08       54.23     51.78 o
 -11   1   4        6.89       22.08     45.63 o
 -10   1   4        1.84       21.13     42.42 o
  -9   1   4      322.88      348.48     35.86 o
  -8   1   4     1005.25     1106.11     40.74 o
  -7   1   4       22.08       26.85     30.52 o
  -6   1   4      995.31     1074.56     30.91 o
  -5   1   4       31.29       54.45     19.68 o
  -4   1   4     6987.38     7538.99     59.19 o
  -3   1   4      106.44      149.27     12.28 o
  -2   1   4    29529.61    34649.27    275.94 o
  -1   1   4    68227.41    68172.89    828.72 o
   0   1   4     2397.71     2812.70     24.21 o
   1   1   4      518.38      554.47     12.56 o
   2   1   4     5842.73     6736.02    113.12 o
   3   1   4    13967.90    14942.83    107.31 o
   4   1   4       22.84       81.72     26.02 o
   5   1   4     4616.38     5100.65    108.10 o
   6   1   4      809.91      858.76     52.91 o
   7   1   4      148.66      198.21     47.19 o
   8   1   4      140.57      106.17     26.25 o
   9   1   4       35.38       65.04     32.83 o
  10   1   4      211.34      132.01     61.96 o
  11   1   4       14.08       18.11     48.11 o
  12   1   4        0.90      102.72     37.55 o
 -13   2   4        0.01       13.08     56.05 o
 -12   2   4       20.63       22.69     93.05 o
 -11   2   4       33.58       -1.43     68.89 o
 -10   2   4       51.61       54.11     36.19 o
  -9   2   4      147.38       96.62     38.20 o
  -8   2   4       12.40        8.61     42.11 o
  -7   2   4     1313.12     1364.40     71.60 o
  -6   2   4     2490.55     2614.55     44.53 o
  -5   2   4     4719.65     5344.90     75.46 o
  -4   2   4     6134.62     7224.34    183.09 o
  -3   2   4     4441.40     5246.36     42.30 o
  -2   2   4     4422.09     4523.91     42.90 o
  -1   2   4    20590.41    21546.63    117.24 o
   0   2   4       29.94       21.48     20.35 o
   1   2   4      905.43      913.18     16.04 o
   2   2   4    36330.09    36835.95    181.78 o
   3   2   4      882.70      971.74     21.95 o
   4   2   4     2018.07     2142.05     33.69 o
   5   2   4      180.09      192.93     19.76 o
   6   2   4     3371.11     3499.24     56.79 o
   7   2   4     1536.78     1407.13     64.81 o
   8   2   4      347.51      321.29     68.36 o
   9   2   4      110.88      108.30     30.13 o
  10   2   4       17.51       14.66     45.94 o
  11   2   4        2.70      -18.68     48.46 o
  12   2   4        0.12      -51.96     51.96 o
 -12   3   4        0.44       32.98     73.69 o
 -11   3   4        0.43       62.35     64.66 o
 -10   3   4       10.51       81.75     40.93 o
  -9   3   4       18.59       50.80     37.66 o
  -8   3   4      579.90      522.90     49.56 o
  -7   3   4      174.31      120.82     35.12 o
  -6   3   4     1846.94     1882.84     56.88 o
  -5   3   4      154.03      144.21     27.57 o
  -4   3   4      729.59      812.62     33.15 o
  -3   3   4     9045.35     9916.96    107.12 o
  -2   3   4    17313.06    17913.98    156.79 o
  -1   3   4     1688.23     1689.07     30.11 o
   0   3   4       18.38       48.32     12.46 o
   1   3   4     9021.88     8421.09     88.12 o
   2   3   4      314.09      320.22     20.47 o
   3   3   4     7552.58     7373.66     89.13 o
   4   3   4       14.59        5.47     26.50 o
   5   3   4      537.27      511.06     30.84 o
   6   3   4     3580.71     3582.45     83.44 o
   7   3   4      363.07      395.94     44.09 o
   8   3   4      211.91      143.59     40.31 o
   9   3   4        6.11      -15.79     61.11 o
  10   3   4       17.77       -7.39     74.59 o
  11   3   4        4.70       29.32     72.11 o
  12   3   4        1.80       -4.74     74.64 o
 -12   4   4        5.01       46.62     72.56 o
 -11   4   4        4.03      -56.60     68.22 o
 -10   4   4        3.79      -30.27     63.65 o
  -9   4   4       47.36       44.88     58.97 o
  -8   4   4       94.02       80.90     37.43 o
  -7   4   4      346.74      271.12     39.46 o
  -6   4   4      306.22      278.84     38.17 o
  -5   4   4     4118.20     4332.15     76.34 o
  -4   4   4      107.84       82.54     24.07 o
  -3   4   4     4542.02     4615.17     62.58 o
  -2   4   4     3102.22     3177.60     47.58 o
  -1   4   4      208.01      201.49     18.27 o
   0   4   4    11727.14    10985.76    116.31 o
   1   4   4     2499.70     2239.14     38.62 o
   2   4   4      556.58      565.41     26.10 o
   3   4   4      844.39      852.99     30.73 o
   4   4   4     2369.38     2074.35     50.23 o
   5   4   4     1038.40      993.03     42.17 o
   6   4   4       11.83      -22.61     49.78 o
   7   4   4       20.04       66.07     33.04 o
   8   4   4       32.55       -8.40     35.86 o
   9   4   4      167.56      183.62     48.94 o
  10   4   4       11.55      -56.21     74.87 o
  11   4   4        5.19       83.49     52.60 o
  12   4   4        0.50      -79.15     79.15 o
 -12   5   4        0.72       30.84     50.06 o
 -11   5   4       17.04       64.61     48.09 o
 -10   5   4       18.69       45.44     68.50 o
  -9   5   4      126.39      153.97     46.96 o
  -8   5   4      102.62       30.33     57.73 o
  -7   5   4      593.04      578.71     44.99 o
  -6   5   4      655.26      728.11     44.37 o
  -5   5   4       16.37       50.18     30.22 o
  -4   5   4     7307.12     7264.46     94.49 o
  -3   5   4      631.79      685.72     29.26 o
  -2   5   4     5927.58     5828.02     69.01 o
  -1   5   4     4236.14     3992.25     53.78 o
   0   5   4     9074.23     8569.37     94.94 o
   1   5   4    10013.55     9483.19    105.54 o
   2   5   4        7.39       17.65     27.91 o
   3   5   4      696.15      682.90     31.68 o
   4   5   4     1836.24     1768.79     49.56 o
   5   5   4     1092.30     1046.76     45.33 o
   6   5   4        2.49      -24.07     50.57 o
   7   5   4        1.55       10.04     48.26 o
   8   5   4      170.14      181.87     43.47 o
   9   5   4       50.10       20.01     63.31 o
  10   5   4        1.08       39.92     47.81 o
  11   5   4        0.69        0.00     72.78 o
  12   5   4        0.19      -14.38     78.42 o
 -12   6   4        0.32      -55.02     73.63 o
 -11   6   4        2.44       36.76     45.21 o
 -10   6   4        4.26       -7.33     70.08 o
  -9   6   4        3.45       35.80     58.91 o
  -8   6   4      334.43      272.08     47.30 o
  -7   6   4      232.82      200.42     40.25 o
  -6   6   4        7.53      -27.29     46.91 o
  -5   6   4      136.30      184.64     35.12 o
  -4   6   4       89.07      128.54     27.85 o
  -3   6   4     2726.70     2769.37     55.87 o
  -2   6   4     1156.70     1299.22     37.21 o
  -1   6   4       16.73       17.48     20.92 o
   0   6   4     1123.28      902.94     32.14 o
   1   6   4      134.43      153.12     23.11 o
   2   6   4      143.86      125.78     22.83 o
   3   6   4      630.33      576.68     33.43 o
   4   6   4     1933.36     1763.99     55.02 o
   5   6   4      515.40      464.38     39.58 o
   6   6   4      253.25      235.60     37.89 o
   7   6   4        0.28      -16.01     48.48 o
   8   6   4        1.71       47.13     39.52 o
   9   6   4        1.35       34.45     43.30 o
  10   6   4        6.72      -19.28     50.85 o
  11   6   4        0.46      -47.53     79.27 o
 -12   7   4        0.04      -57.45     74.19 o
 -11   7   4        6.89      -17.14     73.35 o
 -10   7   4        0.05       38.05     58.86 o
  -9   7   4       17.28       37.49     60.66 o
  -8   7   4       12.31       -9.19     57.17 o
  -7   7   4      116.41      149.96     39.63 o
  -6   7   4       91.56      162.03     32.92 o
  -5   7   4      155.50       26.10     48.54 o
  -4   7   4      158.32      167.16     34.28 o
  -3   7   4     3599.47     3380.39     65.17 o
  -2   7   4      274.99      277.04     29.82 o
  -1   7   4     2966.84     2838.55     55.42 o
   0   7   4        7.81      -30.73     32.70 o
   1   7   4     1031.82      963.88     36.31 o
   2   7   4     2442.60     2459.75     54.91 o
   3   7   4      523.34      482.37     36.36 o
   4   7   4       34.60       24.02     42.17 o
   5   7   4      319.63      297.28     38.67 o
   6   7   4      109.84       69.40     35.12 o
   7   7   4       45.20       34.11     58.24 o
   8   7   4       41.50        3.16     65.96 o
   9   7   4       82.86       49.89     67.93 o
  10   7   4        4.01       19.79     62.86 o
  11   7   4        2.03      -13.08     72.22 o
 -11   8   4        4.26      -31.23     77.12 o
 -10   8   4        0.16       -8.06     66.92 o
  -9   8   4        6.48       32.36     41.94 o
  -8   8   4        2.71      -32.36     63.99 o
  -7   8   4       19.18       97.42     42.45 o
  -6   8   4       23.13       20.92     51.92 o
  -5   8   4      434.11      414.88     39.07 o
  -4   8   4       25.78       49.61     29.20 o
  -3   8   4      100.20      278.05     34.39 o
  -2   8   4     1216.45     1263.93     46.62 o
  -1   8   4      408.51      321.75     29.77 o
   0   8   4      392.14      386.13     30.89 o
   1   8   4     1584.53     1361.80     45.83 o
   2   8   4       68.36        3.78     40.25 o
   3   8   4      283.10      221.51     35.69 o
   4   8   4       16.76       24.41     46.12 o
   5   8   4      275.05      274.45     36.42 o
   6   8   4      185.44      152.39     39.97 o
   7   8   4       22.79       51.42     58.29 o
   8   8   4        7.70       94.09     44.82 o
   9   8   4        2.93      -37.15     65.96 o
  10   8   4        0.01      -24.52     65.68 o
  11   8   4        0.02       64.61     51.87 o
 -11   9   4        0.02      -11.67     56.10 o
 -10   9   4        7.68       33.71     70.08 o
  -9   9   4        0.32       38.00     62.86 o
  -8   9   4      120.18      185.54     44.99 o
  -7   9   4       16.81      -59.31     59.31 o
  -6   9   4       13.88       24.07     40.42 o
  -5   9   4        0.48       23.23     44.09 o
  -4   9   4      306.78      245.30     38.17 o
  -3   9   4      812.72      850.62     45.33 o
  -2   9   4      512.49      395.88     36.53 o
  -1   9   4       40.55       37.60     25.99 o
   0   9   4        1.43        4.00     37.32 o
   1   9   4      293.67      315.38     33.66 o
   2   9   4        9.29       36.31     28.08 o
   3   9   4      605.97      552.72     42.56 o
   4   9   4      229.52      190.05     37.94 o
   5   9   4       49.58      -16.07     52.37 o
   6   9   4      113.68       63.14     40.25 o
   7   9   4       12.49      -66.81     66.81 o
   8   9   4        4.80       47.92     43.81 o
   9   9   4        9.62      -23.34     64.55 o
  10   9   4        2.91      -74.14     74.14 o
 -10  10   4        0.95       44.37     74.19 o
  -9  10   4        1.96       52.26     63.99 o
  -8  10   4        2.26       97.03     38.84 o
  -7  10   4      212.19      237.46     48.82 o
  -6  10   4        7.15       36.81     55.64 o
  -5  10   4       34.63       48.03     51.75 o
  -4  10   4      662.69      675.01     46.57 o
  -3  10   4      421.41      475.21     41.04 o
  -2  10   4     1023.80     1046.03     49.56 o
  -1  10   4     1682.32     1590.63     54.86 o
   0  10   4       24.88       87.55     31.18 o
   1  10   4       58.58       77.35     32.02 o
   2  10   4     2139.00     1920.83     62.24 o
   3  10   4      179.90      213.33     35.97 o
   4  10   4      116.47      124.26     36.70 o
   5  10   4       32.94      148.84     38.67 o
   6  10   4       27.64       38.11     56.10 o
   7  10   4       41.16       41.49     59.87 o
   8  10   4       49.37       15.05     62.24 o
   9  10   4       11.90      -61.23     71.71 o
  10  10   4        0.35      -72.16     72.16 o
 -10  11   4        6.02      -60.77     75.77 o
  -9  11   4        8.84       51.19     72.44 o
  -8  11   4       15.82      -15.73     65.96 o
  -7  11   4        0.09      -28.81     60.89 o
  -6  11   4      367.13      329.19     52.49 o
  -5  11   4        0.98      -59.14     59.14 o
  -4  11   4      648.55      557.01     52.37 o
  -3  11   4       25.71      -51.98     51.98 o
  -2  11   4       87.08      118.28     34.33 o
  -1  11   4      585.18      532.43     44.26 o
   0  11   4      239.55      326.43     42.40 o
   1  11   4     1106.06     1207.66     54.29 o
   2  11   4        9.72      -29.32     46.23 o
   3  11   4      282.61      233.18     42.40 o
   4  11   4       30.31       50.46     37.21 o
   5  11   4      243.85      262.15     45.83 o
   6  11   4       55.19       54.86     62.58 o
   7  11   4       40.40      138.74     42.68 o
   8  11   4       26.37       -4.00     71.09 o
   9  11   4        0.78      -21.42     71.43 o
  -9  12   4       14.76       13.59     72.44 o
  -8  12   4       25.79      -25.09     67.26 o
  -7  12   4       34.54       50.46     58.75 o
  -6  12   4       18.52       36.14     62.92 o
  -5  12   4      449.51      526.90     51.92 o
  -4  12   4        6.31      -59.08     59.08 o
  -3  12   4      454.02      501.65     49.84 o
  -2  12   4      180.99      223.48     42.28 o
  -1  12   4       54.00       82.87     35.46 o
   0  12   4      957.19     1015.98     57.28 o
   1  12   4      358.83      413.70     44.03 o
   2  12   4        7.72       -2.93     51.53 o
   3  12   4      225.74      206.12     44.20 o
   4  12   4      526.55      582.21     55.76 o
   5  12   4      102.42      101.76     46.85 o
   6  12   4       79.29       36.87     45.78 o
   7  12   4        7.86       -7.95     69.06 o
   8  12   4        4.80       33.88     72.90 o
   9  12   4       10.24       88.23     51.92 o
  -8  13   4       23.42       58.35     55.31 o
  -7  13   4       17.16      -16.80     74.93 o
  -6  13   4       73.39       62.69     69.74 o
  -5  13   4       11.95      -44.26     63.26 o
  -4  13   4      544.92      556.16     55.25 o
  -3  13   4        3.44       23.40     60.32 o
  -2  13   4      102.94      174.66     42.79 o
  -1  13   4      235.86      258.21     43.92 o
   0  13   4       35.60       -3.16     54.46 o
   1  13   4      543.54      652.57     51.47 o
   2  13   4        0.04      -16.24     59.14 o
   3  13   4      206.69      209.05     48.15 o
   4  13   4       45.78        0.00     65.45 o
   5  13   4      103.04       44.82     48.09 o
   6  13   4       28.19       81.52     48.65 o
   7  13   4        5.27       67.71     70.08 o
   8  13   4       24.92       20.24     55.36 o
  -7  14   4       56.93       40.65     83.95 o
  -6  14   4       25.75      123.52     50.80 o
  -5  14   4       25.01       40.37     68.16 o
  -4  14   4       94.65       67.09     47.64 o
  -3  14   4      384.67      491.33     58.07 o
  -2  14   4      281.22      326.26     53.95 o
  -1  14   4      348.36      455.98     52.71 o
   0  14   4      104.86      150.92     43.86 o
   1  14   4       21.28       34.95     63.31 o
   2  14   4      471.34      609.61     52.88 o
   3  14   4        2.34       29.43     60.66 o
   4  14   4      133.84      176.74     48.54 o
   5  14   4       31.46       64.72     72.56 o
   6  14   4        7.78      -12.80     70.64 o
   7  14   4       41.53        9.08     81.01 o
  -6  15   4       74.17       69.40     78.08 o
  -5  15   4       10.59       35.18     70.92 o
  -4  15   4       35.33      -21.03     72.22 o
  -3  15   4      180.48      264.69     51.81 o
  -2  15   4      236.05      291.87     56.60 o
  -1  15   4      185.35      257.25     54.12 o
   0  15   4       45.54      144.66     46.79 o
   1  15   4      252.48      317.29     53.95 o
   2  15   4        0.79      -15.56     69.57 o
   3  15   4      184.96      211.92     51.36 o
   4  15   4        3.76       16.63     68.78 o
   5  15   4       12.33      -39.18     72.73 o
   6  15   4       39.08       55.02     82.54 o
  -5  16   4       83.18      203.69     58.46 o
  -4  16   4        2.28      -81.47     81.47 o
  -3  16   4       42.67       24.30     53.78 o
  -2  16   4       33.99      -29.94     72.56 o
  -1  16   4        6.19      -33.60     67.93 o
   0  16   4      190.60      344.69     55.19 o
   1  16   4        1.13      -66.58     69.34 o
   2  16   4      101.52       86.43     54.91 o
   3  16   4       13.20       12.97     78.20 o
   4  16   4       42.73       53.78     52.32 o
  -3  17   4        0.28      -33.71     74.47 o
  -2  17   4        7.05       63.09     51.64 o
  -1  17   4       61.90       68.50     55.64 o
   0  17   4       19.98       -8.96     51.53 o
   1  17   4       36.50      139.53     51.30 o
   2  17   4        0.17       54.63     73.12 o
 -13   1   5        0.00       49.52     61.32 o
 -12   1   5        0.02      -40.96    111.66 o
 -11   1   5        1.64      -68.05     68.05 o
 -10   1   5        5.77      -44.50     44.50 o
  -9   1   5      193.10      214.09     41.69 o
  -8   1   5       12.55       21.05     42.71 o
  -7   1   5       19.35       15.52     32.24 o
  -6   1   5      281.34      333.59     78.98 o
  -5   1   5     3784.62     4445.78     49.59 o
  -4   1   5      313.16      306.49     22.83 o
  -3   1   5     5855.65     6844.87     50.15 o
  -2   1   5      140.00      136.86     11.18 o
  -1   1   5    26219.84    28746.58    274.92 o
   0   1   5     7253.97     7559.78     53.44 o
   1   1   5    15968.23    17363.75    114.16 o
   2   1   5       21.94       35.10     10.78 o
   3   1   5     1438.12     1473.18     25.27 o
   4   1   5       22.47       12.91     20.56 o
   5   1   5     1235.66     1318.42     36.25 o
   6   1   5      805.23      859.42     85.78 o
   7   1   5       31.43       55.64     49.39 o
   8   1   5        1.56       27.75     27.89 o
   9   1   5       90.22      147.07     33.49 o
  10   1   5        0.28       83.58     37.62 o
  11   1   5        0.02       34.89     47.75 o
  12   1   5        3.69      -32.12     92.26 o
 -13   2   5        2.04        7.46     62.05 o
 -12   2   5        2.94       13.19     53.13 o
 -11   2   5        7.76       11.68     38.69 o
 -10   2   5        8.81       16.95     36.57 o
  -9   2   5        6.99       15.15     40.06 o
  -8   2   5      106.71      127.90     30.02 o
  -7   2   5      125.10      111.59     25.71 o
  -6   2   5      789.92      790.61     35.55 o
  -5   2   5     6462.51     7183.77     68.55 o
  -4   2   5      186.72      206.39     15.82 o
  -3   2   5      530.08      536.84     17.39 o
  -2   2   5     2739.48     3032.27     29.59 o
  -1   2   5    15856.09    17055.92    181.48 o
   0   2   5     9228.73     9780.51     69.14 o
   1   2   5     6630.50     6933.23    132.46 o
   2   2   5      195.65      170.46     35.32 o
   3   2   5     1115.39     1261.07     63.14 o
   4   2   5      662.67      725.98     22.12 o
   5   2   5     2334.52     2548.59     42.35 o
   6   2   5     3694.05     3781.53     78.67 o
   7   2   5      150.01      185.55     27.26 o
   8   2   5        3.90       16.68     37.76 o
   9   2   5       14.80       26.02     41.06 o
  10   2   5        0.07      -67.13    109.37 o
  11   2   5        0.02      -11.66     47.06 o
  12   2   5        0.46       30.61     49.13 o
 -12   3   5        2.87       41.10     68.78 o
 -11   3   5        0.96      -64.27     64.27 o
 -10   3   5       53.11      -19.73     59.82 o
  -9   3   5      103.58      110.22     41.16 o
  -8   3   5      663.37      730.20     52.66 o
  -7   3   5       70.59       89.19     36.14 o
  -6   3   5      240.36      214.63     36.93 o
  -5   3   5     1546.73     1697.86     49.72 o
  -4   3   5     2204.20     2708.37     52.54 o
  -3   3   5     2319.77     2797.05     47.41 o
  -2   3   5    32930.31    33787.44    249.58 o
  -1   3   5        0.32       10.26     20.41 o
   0   3   5     3520.05     3486.77     44.71 o
   1   3   5       66.01       58.91     14.38 o
   2   3   5    23310.03    22222.29    205.66 o
   3   3   5     6293.40     6470.15     81.63 o
   4   3   5      307.10      229.96     24.30 o
   5   3   5      106.09      153.97     28.30 o
   6   3   5     1354.17     1349.56     57.28 o
   7   3   5      119.72      124.26     40.20 o
   8   3   5       68.73      119.58     37.27 o
   9   3   5      132.97      116.76     48.09 o
  10   3   5       91.19      123.69     54.12 o
  11   3   5        0.11       42.79     78.20 o
  12   3   5        0.01       36.08     60.77 o
 -12   4   5       11.63       58.75     66.19 o
 -11   4   5        9.79      -68.72     68.72 o
 -10   4   5       10.12       30.39     62.24 o
  -9   4   5      124.75      109.15     46.51 o
  -8   4   5       75.91      135.19     35.18 o
  -7   4   5        3.47       -7.22     50.80 o
  -6   4   5     3414.13     3400.97     79.38 o
  -5   4   5      798.61      910.78     39.52 o
  -4   4   5     1189.91     1060.68     38.39 o
  -3   4   5     1624.15     1494.68     38.28 o
  -2   4   5     9934.49    10577.47    109.99 o
  -1   4   5    11508.90    11222.71    123.75 o
   0   4   5      956.41     1053.64     27.85 o
   1   4   5     4077.50     3885.93     53.16 o
   2   4   5    14930.43    14251.65    161.80 o
   3   4   5     3555.00     3636.34     61.06 o
   4   4   5      228.48      215.64     26.50 o
   5   4   5      694.28      675.57     38.79 o
   6   4   5     2653.30     2608.75     75.83 o
   7   4   5      274.28      266.44     40.87 o
   8   4   5        0.04       17.36     52.43 o
   9   4   5       16.37      101.14     42.28 o
  10   4   5        1.98       46.74     71.54 o
  11   4   5        3.97       43.81     76.39 o
  12   4   5        2.72        9.81     83.38 o
 -12   5   5        0.67       60.77     75.55 o
 -11   5   5        9.55       62.35     66.58 o
 -10   5   5       24.18       87.67     44.03 o
  -9   5   5      523.55      467.59     53.67 o
  -8   5   5        0.85      -58.69     58.69 o
  -7   5   5      557.02      555.49     44.09 o
  -6   5   5        3.56       -6.65     45.95 o
  -5   5   5     1891.31     2063.08     59.03 o
  -4   5   5     1425.00     1576.37     47.36 o
  -3   5   5      350.07      245.97     27.00 o
  -2   5   5    11118.44    10491.39    115.86 o
  -1   5   5     2077.56     1966.50     40.25 o
   0   5   5     5744.37     5589.03     66.75 o
   1   5   5      258.07      234.19     22.04 o
   2   5   5     9271.80     8712.85    105.88 o
   3   5   5     3808.83     3650.55     64.33 o
   4   5   5      461.07      462.46     34.95 o
   5   5   5     2009.41     1865.53     58.58 o
   6   5   5       13.14       11.16     47.30 o
   7   5   5       89.63      121.83     36.25 o
   8   5   5       13.90      -30.11     59.53 o
   9   5   5       91.63      185.76     47.58 o
  10   5   5       19.09      -76.34     76.34 o
  11   5   5        0.82      -40.48     74.19 o
  12   5   5        2.86      -86.76     86.76 o
 -12   6   5        4.54      -82.65     82.65 o
 -11   6   5        2.88       24.36     67.48 o
 -10   6   5       42.80       32.81     65.45 o
  -9   6   5       11.32      -70.36     70.36 o
  -8   6   5      416.97      459.02     51.64 o
  -7   6   5      122.02      116.02     38.45 o
  -6   6   5      705.08      604.99     44.65 o
  -5   6   5     5557.88     5320.62     96.52 o
  -4   6   5     3513.82     3330.38     69.12 o
  -3   6   5      422.69      402.59     30.05 o
  -2   6   5      180.40      214.29     25.26 o
  -1   6   5    10032.62     9501.00    101.42 o
   0   6   5      364.88      330.54     25.20 o
   1   6   5    16080.89    14398.12    152.28 o
   2   6   5      767.92      667.06     31.29 o
   3   6   5      138.02       73.07     27.46 o
   4   6   5     5644.63     5451.36     96.97 o
   5   6   5     1072.56      959.88     49.27 o
   6   6   5      712.53      601.27     46.79 o
   7   6   5        0.98       21.76     45.89 o
   8   6   5      134.92      129.33     47.19 o
   9   6   5       84.55       92.46     49.72 o
  10   6   5       18.64       24.24     50.46 o
  11   6   5        4.55       47.58     50.29 o
 -12   7   5        3.96       61.11     72.05 o
 -11   7   5        9.67        8.40     71.09 o
 -10   7   5        0.40       22.78     64.50 o
  -9   7   5      153.44      208.93     46.68 o
  -8   7   5        1.04      -12.29     59.25 o
  -7   7   5      463.42      380.27     49.05 o
  -6   7   5      437.90      466.81     43.07 o
  -5   7   5      526.40      560.28     39.41 o
  -4   7   5     3030.09     3007.45     68.72 o
  -3   7   5      837.63      792.89     39.24 o
  -2   7   5     3272.21     3243.05     61.62 o
  -1   7   5       31.44       53.56     22.89 o
   0   7   5    12151.08    11383.90    120.25 o
   1   7   5      150.84      151.32     26.33 o
   2   7   5     1699.07     1457.81     45.21 o
   3   7   5     1919.96     1634.66     52.83 o
   4   7   5      253.77      193.15     34.56 o
   5   7   5     2473.56     2315.36     71.32 o
   6   7   5       29.14       33.21     46.06 o
   7   7   5      239.33      268.64     43.47 o
   8   7   5       15.71      -39.24     65.96 o
   9   7   5       85.34      -22.16     74.36 o
  10   7   5        2.70       37.10     65.91 o
  11   7   5        9.33      -79.89     79.89 o
 -11   8   5       23.37      154.70     51.30 o
 -10   8   5        6.94      -16.01     67.88 o
  -9   8   5        0.03      -21.71     66.19 o
  -8   8   5      248.52      217.28     48.99 o
  -7   8   5      126.26       93.08     43.19 o
  -6   8   5      633.74      657.87     47.70 o
  -5   8   5       28.89       50.85     31.51 o
  -4   8   5      147.54      129.16     33.83 o
  -3   8   5     7182.08     7149.50    103.79 o
  -2   8   5     2177.71     2025.92     55.48 o
  -1   8   5      773.63      625.28     34.84 o
   0   8   5      392.06      379.19     31.68 o
   1   8   5      766.23      721.57     39.01 o
   2   8   5     4394.52     3991.58     77.18 o
   3   8   5     3128.92     2995.39     72.67 o
   4   8   5      511.45      514.11     40.87 o
   5   8   5      160.71      154.42     36.36 o
   6   8   5      161.58       93.53     40.08 o
   7   8   5        5.46      -52.32     60.44 o
   8   8   5      169.93      173.64     51.08 o
   9   8   5       12.19      -72.22     72.22 o
  10   8   5        0.72       59.31     60.83 o
  11   8   5        2.26      -69.74     82.65 o
 -11   9   5       11.81      -81.47     81.47 o
 -10   9   5       15.14      -76.11     76.11 o
  -9   9   5       25.02      -69.46     69.46 o
  -8   9   5        0.42       22.61     42.90 o
  -7   9   5      454.90      518.22     53.78 o
  -6   9   5      117.58      128.26     41.27 o
  -5   9   5      336.27      216.26     41.16 o
  -4   9   5      140.51       97.14     33.38 o
  -3   9   5       12.75       19.17     31.80 o
  -2   9   5     1505.69     1418.12     51.47 o
  -1   9   5      514.38      469.23     36.42 o
   0   9   5      664.40      758.61     40.59 o
   1   9   5     3698.56     3587.24     74.36 o
   2   9   5     1160.82     1151.90     49.61 o
   3   9   5      361.71      319.83     38.05 o
   4   9   5      398.01      324.45     41.94 o
   5   9   5      363.86      291.25     41.27 o
   6   9   5       30.70      -56.49     56.49 o
   7   9   5      183.97      198.67     49.22 o
   8   9   5        9.62       -7.27     62.58 o
   9   9   5        0.01      -31.91     68.89 o
  10   9   5        4.06      -17.42     61.79 o
 -10  10   5       34.64       57.50     53.78 o
  -9  10   5        6.47       44.48     47.08 o
  -8  10   5      105.54      184.86     44.54 o
  -7  10   5       29.67        6.82     60.61 o
  -6  10   5      102.97       95.05     42.34 o
  -5  10   5      128.06      205.50     38.67 o
  -4  10   5      415.71      375.30     44.48 o
  -3  10   5      483.18      452.71     43.81 o
  -2  10   5      507.61      573.53     43.75 o
  -1  10   5     1701.62     1555.68     55.81 o
   0  10   5       58.86       36.81     45.89 o
   1  10   5     1001.25     1023.59     49.50 o
   2  10   5       15.95       -2.42     47.81 o
   3  10   5       72.56      119.29     34.84 o
   4  10   5     1068.72     1075.79     56.10 o
   5  10   5        0.30      -29.37     51.70 o
   6  10   5       88.80      141.06     42.06 o
   7  10   5        0.43       84.23     41.49 o
   8  10   5       22.82       38.39     66.24 o
   9  10   5       17.16      -12.57     72.78 o
  10  10   5        1.20       63.37     66.86 o
 -10  11   5        1.61      -83.55     83.55 o
  -9  11   5       27.09       29.99     72.11 o
  -8  11   5       13.51      -19.73     68.50 o
  -7  11   5       33.57       61.96     66.07 o
  -6  11   5      158.39      150.08     48.48 o
  -5  11   5      144.93       80.00     44.99 o
  -4  11   5      306.32      205.44     45.44 o
  -3  11   5      314.80      269.31     41.38 o
  -2  11   5        3.74       35.86     31.74 o
  -1  11   5      514.05      520.76     44.76 o
   0  11   5     2536.90     2574.14     72.22 o
   1  11   5        2.06       10.43     47.98 o
   2  11   5       69.43      137.96     33.66 o
   3  11   5       75.55       22.38     51.59 o
   4  11   5       11.94       53.73     38.45 o
   5  11   5      210.36      200.03     46.45 o
   6  11   5        3.88      -66.02     66.02 o
   7  11   5       19.93       60.04     44.43 o
   8  11   5       45.56      123.97     48.88 o
   9  11   5        2.20       43.92     71.04 o
  -9  12   5        0.22       -4.51     74.70 o
  -8  12   5       31.38       42.23     77.18 o
  -7  12   5        2.75       -3.89     66.47 o
  -6  12   5       11.71       63.99     43.86 o
  -5  12   5       28.16      -41.04     64.38 o
  -4  12   5       59.30       32.19     63.48 o
  -3  12   5      182.81      252.97     42.79 o
  -2  12   5       19.25       92.97     34.90 o
  -1  12   5      145.69      229.06     38.90 o
   0  12   5       64.57       -5.69     55.48 o
   1  12   5      168.62       20.18     60.15 o
   2  12   5       27.26      -23.73     52.21 o
   3  12   5       66.30       81.80     40.54 o
   4  12   5      147.95      156.62     47.75 o
   5  12   5        0.21       -6.93     61.28 o
   6  12   5       20.20       15.00     69.40 o
   7  12   5       16.47        8.06     67.65 o
   8  12   5        4.30      -15.11     50.91 o
   9  12   5        1.09       41.55     71.15 o
  -8  13   5        1.03      -75.49     75.49 o
  -7  13   5       41.08       12.68     69.91 o
  -6  13   5        2.34      -59.48     66.19 o
  -5  13   5        4.40       -7.39     63.76 o
  -4  13   5       14.93       56.60     45.10 o
  -3  13   5        0.12      -13.47     58.69 o
  -2  13   5      177.22      189.09     41.94 o
  -1  13   5      204.77      162.65     44.82 o
   0  13   5      102.13      156.67     42.73 o
   1  13   5      189.13      269.48     44.31 o
   2  13   5       11.38        6.54     40.37 o
   3  13   5       97.50      110.05     44.82 o
   4  13   5        0.04      -46.29     65.06 o
   5  13   5        7.73      -30.11     63.09 o
   6  13   5       26.01        6.03     50.97 o
   7  13   5       15.16      -34.28     72.56 o
   8  13   5        2.21       59.59     52.43 o
  -7  14   5        0.06       36.48     73.57 o
  -6  14   5       18.57       79.49     47.41 o
  -5  14   5        6.54       36.59     66.47 o
  -4  14   5        2.59       42.62     61.34 o
  -3  14   5        2.88      -37.04     70.02 o
  -2  14   5        2.67       43.13     61.56 o
  -1  14   5        3.45       38.67     65.96 o
   0  14   5        6.90      -59.25     63.37 o
   1  14   5       16.79      -38.56     58.97 o
   2  14   5       71.00       73.35     45.89 o
   3  14   5        3.99       -9.19     44.37 o
   4  14   5        0.05       57.90     62.41 o
   5  14   5       40.25      130.23     46.45 o
   6  14   5        7.57       60.38     72.73 o
   7  14   5        7.87       32.08     77.91 o
  -6  15   5        0.04       -9.30     69.18 o
  -5  15   5        4.49       13.31     67.31 o
  -4  15   5        3.37      -38.11     71.49 o
  -3  15   5        0.59      -67.71     67.71 o
  -2  15   5        1.13      -51.13     70.08 o
  -1  15   5        2.10      -67.43     67.43 o
   0  15   5        9.37       -7.67     68.50 o
   1  15   5       41.89       -7.61     68.16 o
   2  15   5       33.92       46.85     61.96 o
   3  15   5        4.75        3.95     70.98 o
   4  15   5       29.75        8.40     51.36 o
   5  15   5        1.97      -35.07     65.06 o
   6  15   5        2.26       13.87     69.46 o
  -5  16   5        0.28      -78.08     78.08 o
  -4  16   5        5.18      -64.66     73.07 o
  -3  16   5       40.94      135.47     51.92 o
  -2  16   5       17.10       34.39     66.98 o
  -1  16   5        0.39       12.63     72.56 o
   0  16   5        4.14      -58.29     72.56 o
   1  16   5       10.31       16.69     65.17 o
   2  16   5       20.06      -16.86     70.53 o
   3  16   5       35.09       17.42     73.35 o
   4  16   5        1.45      -76.79     76.79 o
  -2  17   5       15.81      128.82     51.98 o
  -1  17   5        0.00       36.65     76.22 o
   0  17   5       28.78        9.02     76.05 o
   1  17   5        7.34       54.18     72.50 o
   2  17   5        2.26        4.57     70.87 o
 -13   0   6       14.19       83.33     93.70 o
 -12   0   6        1.90       -2.09     51.81 o
 -11   0   6       13.27      -18.44     64.16 o
 -10   0   6        2.82      -66.64     66.64 o
  -9   0   6      786.28      709.96     55.81 o
  -8   0   6      195.45      252.40     38.73 o
  -7   0   6       78.13      103.45     30.39 o
  -6   0   6     3648.24     4094.30     74.81 o
  -5   0   6     6005.33     6967.85     87.84 o
  -4   0   6     3428.07     4056.24     58.46 o
  -3   0   6     8435.63     9071.30     96.35 o
  -2   0   6    15151.90    16814.79    148.67 o
  -1   0   6    69900.71    74992.79    473.12 o
   0   0   6     9313.81    10259.56    104.02 o
   1   0   6     8669.47     9988.84    105.31 o
   2   0   6      653.49      753.65     24.92 o
   3   0   6     1510.86     1727.97     38.45 o
   4   0   6      126.87      203.02     24.64 o
   5   0   6    11472.51    12096.62    141.39 o
   6   0   6     1273.94     1221.19     50.12 o
   7   0   6      172.76      174.43     36.25 o
   8   0   6       25.39      -45.55     53.78 o
   9   0   6       24.95       12.35     69.23 o
  10   0   6      126.14      200.25     45.61 o
  11   0   6        4.48      -40.31     67.26 o
  12   0   6       28.63        4.57     79.83 o
 -13   1   6        1.39      -21.65     62.03 o
 -12   1   6       23.64       10.67     52.42 o
 -11   1   6        0.02      -46.38     46.38 o
 -10   1   6      205.01      230.55     39.35 o
  -9   1   6      365.02      385.13     35.38 o
  -8   1   6       40.84       75.65     27.40 o
  -7   1   6       82.46      114.96     31.83 o
  -6   1   6     1710.34     1903.34     38.57 o
  -5   1   6     8391.96     9445.74    106.19 o
  -4   1   6      361.17      467.20     18.78 o
  -3   1   6     4186.58     4570.39     52.37 o
  -2   1   6     8257.29     9928.51    110.47 o
  -1   1   6     2359.40     2587.13     24.66 o
   0   1   6     3384.15     3524.72     39.58 o
   1   1   6    22630.02    23807.09    316.11 o
   2   1   6    21454.74    23799.34    532.48 o
   3   1   6     6918.02     8083.53     61.39 o
   4   1   6      808.28      816.86     23.48 o
   5   1   6       23.30       23.35     31.16 o
   6   1   6      344.43      347.42     27.26 o
   7   1   6      152.88      183.40     24.76 o
   8   1   6      102.59      123.66     57.14 o
   9   1   6      362.71      282.92     40.08 o
  10   1   6        0.54        1.75     35.94 o
  11   1   6        5.32       13.83     46.36 o
  12   1   6        0.44       10.73     52.61 o
 -13   2   6        6.09       50.00     52.30 o
 -12   2   6        1.14        7.67     51.86 o
 -11   2   6       22.15       24.67     36.27 o
 -10   2   6        2.67      -49.88     69.26 o
  -9   2   6      152.09      121.37     72.84 o
  -8   2   6      537.78      539.57     60.72 o
  -7   2   6      679.27      682.94     90.34 o
  -6   2   6     2599.23     2889.99     48.14 o
  -5   2   6       97.79      136.87     19.21 o
  -4   2   6      457.72      485.73     19.16 o
  -3   2   6      286.16      275.80     18.27 o
  -2   2   6    41946.84    43523.42    579.45 o
  -1   2   6     4158.46     4567.32     34.96 o
   0   2   6      179.59      188.06     11.98 o
   1   2   6    17291.61    17116.39    119.13 o
   2   2   6      230.64      256.04     15.15 o
   3   2   6     5383.93     5609.81     67.23 o
   4   2   6      962.59      989.48     25.55 o
   5   2   6     1293.55     1319.47     33.22 o
   6   2   6     1356.13     1453.95     40.72 o
   7   2   6      173.71      170.75     25.89 o
   8   2   6       39.13       24.01     54.24 o
   9   2   6       35.27       15.50     42.23 o
  10   2   6        3.45       24.22     45.93 o
  11   2   6        0.09       18.50     37.03 o
  12   2   6        3.97       30.39     54.14 o
 -12   3   6       20.00       36.65     67.15 o
 -11   3   6        2.55       67.31     45.95 o
 -10   3   6       60.97       88.29     42.68 o
  -9   3   6      122.81      160.00     40.31 o
  -8   3   6       47.32      -39.18     53.84 o
  -7   3   6      911.77      904.91     50.18 o
  -6   3   6     1608.45     1794.61     58.52 o
  -5   3   6     1055.17     1243.29     43.92 o
  -4   3   6      807.88      950.18     36.65 o
  -3   3   6    14273.66    16158.05    168.85 o
  -2   3   6     4603.98     4989.12     60.10 o
  -1   3   6    15807.89    16236.70    149.17 o
   0   3   6      132.50       99.73     15.62 o
   1   3   6       75.81      108.70     15.05 o
   2   3   6    17951.37    17001.40    176.40 o
   3   3   6      266.80      272.13     25.26 o
   4   3   6      763.06      767.41     33.60 o
   5   3   6      989.76     1021.62     43.64 o
   6   3   6      272.33      313.85     38.34 o
   7   3   6      184.78      158.76     40.82 o
   8   3   6      480.38      433.20     49.16 o
   9   3   6       25.98       22.89     64.50 o
  10   3   6        0.65      -29.99     59.87 o
  11   3   6        3.98      131.30     47.58 o
  12   3   6        1.18        4.74     78.48 o
 -12   4   6       10.81      -20.63     73.63 o
 -11   4   6       43.12       63.09     44.59 o
 -10   4   6        7.60       23.45     63.26 o
  -9   4   6       23.43       34.78     40.08 o
  -8   4   6       49.48      -57.05     57.05 o
  -7   4   6       54.02       62.75     35.07 o
  -6   4   6      979.52     1010.79     50.40 o
  -5   4   6      371.52      338.88     33.71 o
  -4   4   6     8769.51     8735.91    104.07 o
  -3   4   6      304.00      373.39     25.65 o
  -2   4   6      337.83      434.61     26.10 o
  -1   4   6     1615.86     1564.36     34.90 o
   0   4   6     5720.53     5365.83     63.26 o
   1   4   6     4811.02     4782.83     61.85 o
   2   4   6        2.85      -31.29     31.29 o
   3   4   6     1521.52     1487.07     42.17 o
   4   4   6      939.33      798.87     37.43 o
   5   4   6      899.66      850.00     42.23 o
   6   4   6       18.72       19.22     35.91 o
   7   4   6       63.47       85.02     34.16 o
   8   4   6      541.69      441.27     52.83 o
   9   4   6        3.34       20.58     61.00 o
  10   4   6       66.21       47.24     75.32 o
  11   4   6        2.10       13.31     72.05 o
  12   4   6        2.93      -39.41     91.56 o
 -12   5   6        0.13      -73.69     73.69 o
 -11   5   6        1.02       40.25     48.20 o
 -10   5   6       16.16       52.04     59.93 o
  -9   5   6        9.83        9.47     59.93 o
  -8   5   6      278.69      294.74     44.71 o
  -7   5   6       57.43       35.46     50.57 o
  -6   5   6      914.62      959.15     50.91 o
  -5   5   6      592.49      579.73     39.63 o
  -4   5   6     1832.27     1989.84     52.99 o
  -3   5   6      579.48      639.88     31.63 o
  -2   5   6       22.46       67.09     20.47 o
  -1   5   6      104.28       96.52     19.51 o
   0   5   6    16460.64    14990.75    160.28 o
   1   5   6     1796.44     1595.20     38.96 o
   2   5   6     1536.22     1469.98     40.42 o
   3   5   6       91.92       49.39     23.23 o
   4   5   6     3309.42     3165.93     70.53 o
   5   5   6      515.83      538.57     38.79 o
   6   5   6       25.31      -22.55     49.84 o
   7   5   6        2.69       31.51     43.19 o
   8   5   6       37.63       48.99     62.58 o
   9   5   6       31.48       28.41     49.10 o
  10   5   6        5.30       20.18     71.32 o
  11   5   6        8.58      -49.67     79.32 o
 -12   6   6        1.65       97.03     50.23 o
 -11   6   6        9.71      -15.95     68.61 o
 -10   6   6        5.94      -68.61     68.61 o
  -9   6   6        1.69        6.54     64.55 o
  -8   6   6        4.19       60.89     39.86 o
  -7   6   6      235.26      283.01     41.83 o
  -6   6   6      326.02      269.65     39.41 o
  -5   6   6      736.63      648.45     47.19 o
  -4   6   6     1011.92      993.43     44.54 o
  -3   6   6      840.80      990.44     38.73 o
  -2   6   6       47.00       87.22     22.95 o
  -1   6   6      221.73      251.78     26.33 o
   0   6   6      581.80      647.89     30.05 o
   1   6   6     2174.21     2122.10     48.20 o
   2   6   6      156.42      204.37     24.81 o
   3   6   6     1200.82     1000.81     41.04 o
   4   6   6      330.50      368.03     36.25 o
   5   6   6      158.81      144.61     36.59 o
   6   6   6       66.90      126.96     33.71 o
   7   6   6       44.26       30.61     54.01 o
   8   6   6      145.23      176.46     46.17 o
   9   6   6       20.44       59.03     69.23 o
  10   6   6        0.02       41.94     67.20 o
  11   6   6        8.28      -42.06     78.93 o
 -12   7   6        0.48       27.79     53.56 o
 -11   7   6        0.38      -62.92     73.01 o
 -10   7   6        0.10      -49.56     64.50 o
  -9   7   6       24.25       13.81     64.95 o
  -8   7   6       20.68       12.63     57.90 o
  -7   7   6      255.70      215.93     45.95 o
  -6   7   6      127.51      135.70     35.97 o
  -5   7   6      591.85      579.11     45.83 o
  -4   7   6        3.04       33.15     43.35 o
  -3   7   6      476.91      665.65     38.67 o
  -2   7   6        0.30       37.43     24.36 o
  -1   7   6     2093.63     1885.15     47.02 o
   0   7   6      602.22      565.01     33.26 o
   1   7   6     3347.86     3191.58     62.13 o
   2   7   6      832.58      758.90     37.27 o
   3   7   6     1775.23     1525.18     53.78 o
   4   7   6       24.02      -46.85     46.85 o
   5   7   6      123.51      160.62     35.80 o
   6   7   6        0.25      -43.86     43.86 o
   7   7   6       49.11       17.76     59.20 o
   8   7   6        1.72       57.17     63.26 o
   9   7   6        8.44       38.17     67.26 o
  10   7   6        0.09       56.04     71.09 o
  11   7   6        7.06      132.60     55.42 o
 -11   8   6        0.03       -4.45     75.26 o
 -10   8   6        0.60      -59.93     66.13 o
  -9   8   6        6.14      -58.35     65.79 o
  -8   8   6        4.88       -3.33     65.45 o
  -7   8   6        1.46      -15.11     65.06 o
  -6   8   6       25.48       34.28     37.27 o
  -5   8   6      230.11      202.00     37.60 o
  -4   8   6      128.71      145.51     33.94 o
  -3   8   6      891.78      817.19     44.71 o
  -2   8   6      342.05      267.00     33.26 o
  -1   8   6     1099.84     1045.35     42.90 o
   0   8   6      200.21      186.61     27.68 o
   1   8   6      162.41      178.60     28.08 o
   2   8   6        0.86       -9.70     38.39 o
   3   8   6        4.60      -14.49     44.48 o
   4   8   6      163.44      133.33     33.38 o
   5   8   6      351.06      366.45     41.49 o
   6   8   6       21.50       40.59     36.19 o
   7   8   6       39.13       47.13     44.65 o
   8   8   6        5.86      -66.24     66.24 o
   9   8   6        0.90      -71.43     71.43 o
  10   8   6        0.12       17.70     69.01 o
  11   8   6        0.70       78.03     79.27 o
 -11   9   6        7.18       96.97     51.36 o
 -10   9   6        7.94        8.40     69.46 o
  -9   9   6       38.09      -69.46     69.46 o
  -8   9   6       10.57      -10.60     65.45 o
  -7   9   6       32.00       62.86     44.03 o
  -6   9   6      155.08      227.31     41.44 o
  -5   9   6        0.51       52.83     34.05 o
  -4   9   6      432.98      435.01     42.34 o
  -3   9   6      734.77      689.78     46.06 o
  -2   9   6      637.13      591.79     41.10 o
  -1   9   6      236.00      216.83     34.67 o
   0   9   6       11.48       -4.17     41.21 o
   1   9   6       48.72       41.94     29.49 o
   2   9   6     1236.60     1060.57     51.02 o
   3   9   6      295.40      334.43     38.45 o
   4   9   6       34.11      100.86     32.98 o
   5   9   6        2.26        2.76     49.22 o
   6   9   6       19.37      -39.24     59.93 o
   7   9   6        2.99       -6.71     62.30 o
   8   9   6       79.58      -52.15     72.84 o
   9   9   6        1.29       45.38     63.88 o
  10   9   6        0.20       50.01     51.70 o
 -10  10   6        0.61      -35.57     75.88 o
  -9  10   6        0.20      -70.30     70.30 o
  -8  10   6       94.23       76.90     48.60 o
  -7  10   6       12.49        0.00     67.65 o
  -6  10   6      185.93      278.45     45.55 o
  -5  10   6      109.73      152.90     40.65 o
  -4  10   6       66.63      -49.16     54.74 o
  -3  10   6      580.44      521.72     44.43 o
  -2  10   6     2237.75     1943.78     61.73 o
  -1  10   6      127.83      150.92     33.71 o
   0  10   6       38.80       29.15     33.21 o
   1  10   6      580.82      625.79     43.19 o
   2  10   6       10.07      -38.84     48.43 o
   3  10   6      497.23      452.88     42.00 o
   4  10   6      289.43      263.00     40.14 o
   5  10   6       11.87      -50.57     57.84 o
   6  10   6       46.22       32.53     61.56 o
   7  10   6       86.48       82.31     47.53 o
   8  10   6       12.12       -3.95     68.05 o
   9  10   6        4.59      -12.97     74.36 o
  10  10   6        2.28       70.42     52.94 o
 -10  11   6        7.77       28.19     80.39 o
  -9  11   6        3.16       23.79     49.67 o
  -8  11   6        5.40       44.03     45.83 o
  -7  11   6       63.59       87.05     46.06 o
  -6  11   6        1.72      -41.32     64.16 o
  -5  11   6      288.65      303.99     49.05 o
  -4  11   6       36.31       89.87     39.52 o
  -3  11   6      245.59      263.17     39.46 o
  -2  11   6      198.42      258.43     37.43 o
  -1  11   6      502.62      448.14     45.44 o
   0  11   6      505.57      556.45     44.59 o
   1  11   6      354.42      309.62     41.10 o
   2  11   6      168.23      190.22     35.52 o
   3  11   6       83.69       48.03     54.01 o
   4  11   6      265.57      254.04     46.51 o
   5  11   6       30.10        6.54     57.90 o
   6  11   6       78.95       89.47     44.99 o
   7  11   6        4.96       22.95     65.57 o
   8  11   6       16.49      -41.61     70.19 o
   9  11   6        9.48       36.19     75.43 o
  -9  12   6       23.94       -9.19     69.18 o
  -8  12   6       10.08      -38.56     76.00 o
  -7  12   6        4.58      -13.98     46.51 o
  -6  12   6      118.26       48.43     68.95 o
  -5  12   6        0.39       81.86     41.10 o
  -4  12   6      681.95      687.47     60.55 o
  -3  12   6       52.50      124.71     39.35 o
  -2  12   6       30.02       41.94     50.46 o
  -1  12   6      534.04      535.19     48.94 o
   0  12   6      796.52      934.23     55.36 o
   1  12   6      169.84      241.58     38.67 o
   2  12   6        0.23       26.84     49.27 o
   3  12   6      209.72      222.41     42.51 o
   4  12   6      156.82      177.59     47.08 o
   5  12   6      424.98      347.85     55.42 o
   6  12   6        0.57        7.55     61.68 o
   7  12   6       32.04        4.12     64.21 o
   8  12   6       26.12       52.88     72.56 o
  -8  13   6       34.89      -88.06     88.06 o
  -7  13   6       20.54       77.18     49.56 o
  -6  13   6        2.23        4.00     67.09 o
  -5  13   6      141.92      159.32     48.94 o
  -4  13   6        0.03      -66.58     66.58 o
  -3  13   6      367.79      491.67     53.61 o
  -2  13   6       12.63      112.19     42.51 o
  -1  13   6      164.43      230.36     42.85 o
   0  13   6      650.12      898.43     54.52 o
   1  13   6      120.49      102.83     42.00 o
   2  13   6      232.08      328.40     48.20 o
   3  13   6        0.06       49.39     41.27 o
   4  13   6      244.22      360.25     51.59 o
   5  13   6       27.44       11.39     45.95 o
   6  13   6       48.56       61.06     64.27 o
   7  13   6       35.04      -26.22     76.34 o
   8  13   6        6.12       81.92     50.63 o
  -7  14   6       30.43       73.91     77.35 o
  -6  14   6       33.81       -4.40     73.12 o
  -5  14   6        6.80      -66.30     66.30 o
  -4  14   6       90.83      117.83     49.72 o
  -3  14   6       99.92       -3.72     73.57 o
  -2  14   6      587.64      783.82     61.06 o
  -1  14   6        5.76      -39.07     60.89 o
   0  14   6       83.63      140.44     41.72 o
   1  14   6      299.51      285.83     52.43 o
   2  14   6       10.85      -57.50     70.13 o
   3  14   6      293.60      375.70     52.21 o
   4  14   6        0.89       38.96     63.03 o
   5  14   6       21.94       57.56     62.35 o
   6  14   6       27.33       98.43     52.66 o
   7  14   6       14.14      -32.70     79.04 o
  -6  15   6       29.10        0.00     80.23 o
  -5  15   6       31.72       87.61     50.63 o
  -4  15   6        0.21      -25.65     68.84 o
  -3  15   6      102.23      135.70     48.60 o
  -2  15   6       62.20       39.80     73.29 o
  -1  15   6      271.33      371.13     54.29 o
   0  15   6       65.24      130.74     50.85 o
   1  15   6       16.91        3.83     64.83 o
   2  15   6      230.47      229.46     54.46 o
   3  15   6       11.99      -28.30     66.24 o
   4  15   6       50.75       12.63     72.61 o
   5  15   6       17.04       48.71     51.70 o
   6  15   6       23.10       84.45     54.46 o
  -5  16   6        6.83      -56.15     61.85 o
  -4  16   6       66.63       86.31     53.33 o
  -3  16   6        0.02       58.35     64.16 o
  -2  16   6       34.08      -30.33     72.73 o
  -1  16   6       79.51      118.73     53.56 o
   0  16   6       45.26       79.60     80.23 o
   1  16   6      129.63      176.12     57.00 o
   2  16   6        7.87       50.97     66.75 o
   3  16   6      100.96      120.20     56.88 o
   4  16   6        3.00       31.74     71.37 o
  -2  17   6        4.88       33.04     78.53 o
  -1  17   6       12.49       96.69     48.54 o
   0  17   6       51.46        4.62     73.12 o
   1  17   6       15.43       13.53     79.72 o
 -13   1   7        0.82       57.89     53.73 o
 -12   1   7        1.37       62.94     35.37 o
 -11   1   7        0.53      -50.36     50.36 o
 -10   1   7       15.57      -36.38     47.09 o
  -9   1   7        1.05       -7.21     34.63 o
  -8   1   7       23.33       49.13     45.72 o
  -7   1   7      123.81      155.84     24.74 o
  -6   1   7      221.21      260.25     25.82 o
  -5   1   7     2066.15     2016.65     35.93 o
  -4   1   7     2295.19     2638.10     55.73 o
  -3   1   7     9603.03    10738.54     98.86 o
  -2   1   7      821.75      990.21     19.47 o
  -1   1   7     1704.05     1897.96     57.34 o
   0   1   7      785.66      823.33     26.50 o
   1   1   7    12132.83    13447.69     87.77 o
   2   1   7        5.52       12.52     15.15 o
   3   1   7     4625.66     4943.15     55.93 o
   4   1   7      894.23      920.23     31.94 o
   5   1   7     1392.31     1502.46     37.03 o
   6   1   7       26.46        7.26     33.35 o
   7   1   7        2.30      -43.55     43.55 o
   8   1   7        0.68       19.69     35.98 o
   9   1   7        1.80        2.39     61.87 o
  10   1   7        0.84       52.49     43.18 o
  11   1   7        7.46       30.65     47.73 o
  12   1   7        1.83      -60.07     74.50 o
 -13   2   7        0.60       82.17     40.32 o
 -12   2   7        0.71       -4.16     52.10 o
 -11   2   7        2.70        6.61     47.86 o
 -10   2   7       30.39       82.66     56.86 o
  -9   2   7      200.84      143.02     36.11 o
  -8   2   7        0.14       25.51     35.62 o
  -7   2   7       11.49       -5.58     43.24 o
  -6   2   7      551.15      568.70     48.12 o
  -5   2   7      167.34      176.86     21.42 o
  -4   2   7       12.91       10.43     56.57 o
  -3   2   7    13571.27    14895.26    192.70 o
  -2   2   7     4666.01     4983.51     40.36 o
  -1   2   7      736.88      591.94     15.29 o
   0   2   7     1936.11     2097.41     43.58 o
   1   2   7     6604.73     6893.79     79.83 o
   2   2   7     2279.99     2419.54     31.33 o
   3   2   7      818.70      845.78     22.25 o
   4   2   7      691.95      685.14     23.69 o
   5   2   7     1297.14     1275.41     63.11 o
   6   2   7        1.48       21.00     28.75 o
   7   2   7       24.58       24.08     57.84 o
   8   2   7      165.37      108.14     30.33 o
   9   2   7       90.59      183.48     32.38 o
  10   2   7       10.63      -19.98     35.77 o
  11   2   7        1.50       34.98     39.80 o
  12   2   7        1.26      -57.58     57.58 o
 -12   3   7        1.09       20.41     47.70 o
 -11   3   7       20.64       -5.52     48.88 o
 -10   3   7        5.63      -65.96     65.96 o
  -9   3   7       11.75       48.99     37.89 o
  -8   3   7       22.79       31.85     51.53 o
  -7   3   7      289.93      251.95     40.82 o
  -6   3   7     3872.71     3968.80     83.21 o
  -5   3   7     1356.71     1430.41     47.30 o
  -4   3   7     1214.60     1323.46     40.65 o
  -3   3   7     3658.15     4091.87     60.61 o
  -2   3   7    10160.02    11523.32    116.31 o
  -1   3   7       60.66       41.61     16.97 o
   0   3   7     4269.90     4357.07     53.67 o
   1   3   7     7888.94     7707.08     84.06 o
   2   3   7    15667.21    15293.39    168.74 o
   3   3   7      382.99      325.97     26.27 o
   4   3   7     1237.79     1213.86     41.72 o
   5   3   7     1007.44     1026.86     44.03 o
   6   3   7     1340.38     1522.42     61.00 o
   7   3   7        0.19       17.42     49.84 o
   8   3   7      538.36      385.06     56.60 o
   9   3   7       25.95      -61.56     61.56 o
  10   3   7       36.02      -22.72     64.33 o
  11   3   7        0.19       25.54     72.28 o
  12   3   7        7.59       28.30     83.21 o
 -12   4   7        3.56       65.91     46.45 o
 -11   4   7        0.19       44.65     65.06 o
 -10   4   7       50.16       40.59     47.19 o
  -9   4   7       96.67      139.48     42.56 o
  -8   4   7       66.23       30.33     57.34 o
  -7   4   7      426.06      324.11     43.75 o
  -6   4   7       12.23        4.40     48.32 o
  -5   4   7       41.16       66.36     30.22 o
  -4   4   7      102.92      170.20     28.13 o
  -3   4   7     3419.60     3533.17     60.21 o
  -2   4   7    19795.85    18999.13    185.09 o
  -1   4   7        3.31      -26.10     26.10 o
   0   4   7      543.18      546.30     24.36 o
   1   4   7     2259.80     2113.65     42.34 o
   2   4   7    13179.40    12391.25    146.19 o
   3   4   7       64.78       98.60     21.14 o
   4   4   7     2666.71     2371.18     60.32 o
   5   4   7     1264.99     1220.12     50.80 o
   6   4   7      207.33      213.56     37.43 o
   7   4   7       79.42       92.85     37.38 o
   8   4   7       36.33       21.14     62.24 o
   9   4   7       92.58      187.45     48.94 o
  10   4   7      108.86       64.44     79.94 o
  11   4   7        5.96       54.07     55.31 o
 -12   5   7       20.50       50.74     50.29 o
 -11   5   7        0.15       -7.67     64.95 o
 -10   5   7       79.36       87.50     47.47 o
  -9   5   7        7.67       -3.16     64.89 o
  -8   5   7       87.16       49.16     60.04 o
  -7   5   7      261.15      258.72     41.04 o
  -6   5   7     1757.72     2008.05     65.23 o
  -5   5   7      421.39      488.68     40.76 o
  -4   5   7      381.33      278.79     35.07 o
  -3   5   7     1591.44     1381.81     42.96 o
  -2   5   7        1.48      -15.67     30.33 o
  -1   5   7     8211.50     7981.52     85.98 o
   0   5   7     1122.29      939.36     31.80 o
   1   5   7    11710.63    10636.67    128.65 o
   2   5   7     2654.91     2436.97     51.98 o
   3   5   7      427.91      442.00     30.44 o
   4   5   7      726.19      612.88     40.08 o
   5   5   7      979.33      935.98     46.68 o
   6   5   7      665.78      686.90     47.36 o
   7   5   7       23.46       20.30     34.16 o
   8   5   7      194.16      237.91     49.78 o
   9   5   7       42.14       14.66     71.04 o
  10   5   7        2.04      -37.21     78.82 o
  11   5   7        3.42       64.61     71.15 o
 -12   6   7       11.80       26.33     78.82 o
 -11   6   7        8.83       -4.00     73.52 o
 -10   6   7       13.26      -70.81     70.81 o
  -9   6   7      167.29      153.23     49.78 o
  -8   6   7       17.38       15.17     55.08 o
  -7   6   7      300.61      264.75     43.30 o
  -6   6   7      276.71      302.97     41.55 o
  -5   6   7     4690.50     4620.24     92.85 o
  -4   6   7       90.26      130.57     32.42 o
  -3   6   7     4737.22     4557.55     76.11 o
  -2   6   7     1725.56     1895.75     47.24 o
  -1   6   7     3183.14     2999.50     55.25 o
   0   6   7    18555.63    16893.89    188.98 o
   1   6   7     1153.15     1060.01     37.38 o
   2   6   7     1400.74     1243.40     43.52 o
   3   6   7      355.56      364.48     33.38 o
   4   6   7     2306.31     2272.86     64.50 o
   5   6   7     2052.28     1703.73     64.66 o
   6   6   7      124.94      109.65     35.41 o
   7   6   7       63.08       41.27     39.41 o
   8   6   7       17.83       49.50     45.50 o
   9   6   7       68.27       -3.78     74.59 o
  10   6   7        0.04       25.65     73.18 o
  11   6   7        8.12        9.47     77.35 o
 -12   7   7        0.61       36.53     75.38 o
 -11   7   7        3.69       20.86     72.73 o
 -10   7   7       28.71       57.22     65.68 o
  -9   7   7       22.13       28.02     59.53 o
  -8   7   7      269.09      314.64     47.92 o
  -7   7   7        3.32       33.38     38.51 o
  -6   7   7      443.61      417.98     44.93 o
  -5   7   7     1044.66     1137.41     51.92 o
  -4   7   7     3999.17     4017.12     82.82 o
  -3   7   7     3511.28     3656.36     72.16 o
  -2   7   7      436.16      447.47     33.04 o
  -1   7   7     4671.32     4389.83     71.09 o
   0   7   7      109.67      115.63     25.76 o
   1   7   7     3749.61     3208.83     63.48 o
   2   7   7      190.60      266.27     28.53 o
   3   7   7      562.91      575.44     38.90 o
   4   7   7     1679.97     1682.13     60.21 o
   5   7   7       88.49      103.79     33.88 o
   6   7   7      461.26      378.69     43.97 o
   7   7   7       35.96       42.17     59.25 o
   8   7   7      222.65      236.73     52.83 o
   9   7   7        8.87       35.57     48.94 o
  10   7   7        6.64       57.56     80.68 o
  11   7   7        0.71      -85.69     85.69 o
 -11   8   7        2.51       13.08     75.26 o
 -10   8   7        4.84      -12.06     69.06 o
  -9   8   7        9.43       -3.61     64.95 o
  -8   8   7        8.02       13.47     63.31 o
  -7   8   7      779.80      751.45     60.55 o
  -6   8   7       18.15      -53.67     53.67 o
  -5   8   7      532.00      497.14     45.21 o
  -4   8   7     1954.78     1792.52     61.62 o
  -3   8   7      212.47      210.01     36.31 o
  -2   8   7     3767.05     3331.57     69.68 o
  -1   8   7     2100.15     2233.56     56.04 o
   0   8   7      116.80      156.84     27.96 o
   1   8   7     3877.96     3686.80     72.73 o
   2   8   7     1158.50     1105.00     46.40 o
   3   8   7      518.04      451.98     38.45 o
   4   8   7      785.29      683.63     44.82 o
   5   8   7      340.88      323.72     39.58 o
   6   8   7        4.60       45.44     50.46 o
   7   8   7      511.20      485.69     57.84 o
   8   8   7       40.54       54.52     61.96 o
   9   8   7       16.47      -76.28     76.28 o
  10   8   7        2.62      -50.74     76.79 o
 -11   9   7        2.68      -73.40     79.77 o
 -10   9   7       10.34       21.03     69.96 o
  -9   9   7       23.55      -50.51     69.18 o
  -8   9   7      113.06      -76.84     76.84 o
  -7   9   7       32.35      -55.98     64.10 o
  -6   9   7      460.99      450.00     48.94 o
  -5   9   7        1.45      -33.26     54.29 o
  -4   9   7      259.89      311.99     40.93 o
  -3   9   7     3099.65     3188.71     77.24 o
  -2   9   7      310.26      210.29     36.59 o
  -1   9   7     1690.29     1429.28     52.21 o
   0   9   7      432.13      353.32     35.57 o
   1   9   7      643.33      585.42     39.58 o
   2   9   7      694.95      595.12     40.70 o
   3   9   7     2306.82     2201.65     69.68 o
   4   9   7      363.12      341.31     39.01 o
   5   9   7       31.55       -2.71     50.85 o
   6   9   7      244.45      264.41     45.10 o
   7   9   7        0.54      -37.55     64.89 o
   8   9   7       35.28       45.83     60.04 o
   9   9   7       14.84       55.53     68.78 o
  10   9   7        1.82      -84.00     84.00 o
 -10  10   7        7.55      -77.07     77.07 o
  -9  10   7       36.73       28.75     68.50 o
  -8  10   7       55.78       -3.78     72.16 o
  -7  10   7      134.78      219.82     49.39 o
  -6  10   7       28.75       51.98     62.47 o
  -5  10   7      736.24      666.16     54.97 o
  -4  10   7      211.81      206.85     40.14 o
  -3  10   7       36.97       23.51     50.35 o
  -2  10   7      536.73      485.41     42.17 o
  -1  10   7        7.59      -14.32     44.65 o
   0  10   7     2992.23     3194.18     75.49 o
   1  10   7       59.72       35.63     47.08 o
   2  10   7      168.26       96.63     36.08 o
   3  10   7      592.71      515.74     47.30 o
   4  10   7       38.42       86.82     34.50 o
   5  10   7      235.85      161.92     45.44 o
   6  10   7       69.65       49.50     64.38 o
   7  10   7       68.40      131.13     48.65 o
   8  10   7       23.59       28.30     67.15 o
   9  10   7        0.83      -80.17     80.28 o
 -10  11   7        3.96       51.75     74.47 o
  -9  11   7       14.82       21.82     51.47 o
  -8  11   7       47.52       87.22     50.97 o
  -7  11   7        0.29      -70.13     70.13 o
  -6  11   7       61.83       13.98     46.06 o
  -5  11   7      193.03      233.35     49.89 o
  -4  11   7      793.33      778.80     55.19 o
  -3  11   7        2.18       40.37     50.57 o
  -2  11   7       38.68        8.29     51.92 o
  -1  11   7      992.00     1043.21     54.80 o
   0  11   7      121.05       89.25     36.53 o
   1  11   7      685.90      673.43     48.71 o
   2  11   7       13.14       29.82     45.95 o
   3  11   7        8.39      -49.67     49.67 o
   4  11   7      325.05      324.96     45.67 o
   5  11   7       10.39       -9.75     57.90 o
   6  11   7       10.70        3.55     47.19 o
   7  11   7       23.63      -23.28     69.34 o
   8  11   7        9.46        8.46     71.88 o
   9  11   7        4.11       34.90     54.80 o
  -9  12   7        8.15       64.89     69.34 o
  -8  12   7        9.64       30.27     70.42 o
  -7  12   7       47.57      121.27     45.72 o
  -6  12   7        0.35      -11.33     66.47 o
  -5  12   7       35.35       83.33     44.88 o
  -4  12   7      254.73      276.87     50.74 o
  -3  12   7      114.13      128.09     41.44 o
  -2  12   7       61.47      127.30     35.57 o
  -1  12   7        1.24      -20.63     53.50 o
   0  12   7      200.89      228.38     42.62 o
   1  12   7       33.42       54.12     37.10 o
   2  12   7       41.95       50.91     51.75 o
   3  12   7       94.57      148.33     40.82 o
   4  12   7        2.67      -64.38     64.38 o
   5  12   7        9.59      -56.60     66.30 o
   6  12   7        0.84       91.90     43.02 o
   7  12   7       13.67       -4.12     67.37 o
   8  12   7        9.21        4.51     77.52 o
  -8  13   7        7.64      -77.80     77.80 o
  -7  13   7        6.46      -13.02     73.40 o
  -6  13   7       41.92      118.51     45.21 o
  -5  13   7       13.11      -46.23     61.11 o
  -4  13   7        6.52       27.34     45.44 o
  -3  13   7      195.53      317.40     47.47 o
  -2  13   7      109.77      151.77     43.97 o
  -1  13   7        0.87       -6.54     58.29 o
   0  13   7       38.98       75.38     43.52 o
   1  13   7        3.80      -41.94     53.45 o
   2  13   7      238.52      270.16     45.44 o
   3  13   7       47.92       34.16     60.83 o
   4  13   7        8.49       39.58     60.38 o
   5  13   7        5.54        3.83     63.82 o
   6  13   7       31.89      -80.56     80.56 o
   7  13   7        2.80      -26.55     73.69 o
  -7  14   7        0.78      -82.42     82.42 o
  -6  14   7        2.31       61.85     48.32 o
  -5  14   7        5.49      135.98     44.93 o
  -4  14   7        0.59       41.72     45.50 o
  -3  14   7        3.56      -64.50     64.50 o
  -2  14   7       67.22       25.65     65.96 o
  -1  14   7        9.21      -63.71     63.71 o
   0  14   7       13.55      -28.25     62.69 o
   1  14   7       53.66       53.11     42.90 o
   2  14   7       11.63      -68.16     68.16 o
   3  14   7        8.23       26.16     66.07 o
   4  14   7        9.79       35.24     64.66 o
   5  14   7        5.83      -77.12     77.12 o
   6  14   7       14.40      -26.55     71.88 o
  -6  15   7        0.09       23.90     59.37 o
  -5  15   7        1.69       40.99     50.46 o
  -4  15   7        5.46      -51.98     71.99 o
  -3  15   7       26.73       12.46     72.95 o
  -2  15   7       35.64       36.08     69.80 o
  -1  15   7        8.54      -31.29     70.75 o
   0  15   7        0.08       19.34     66.81 o
   1  15   7        7.11      -70.87     70.87 o
   2  15   7        0.39        3.89     62.52 o
   3  15   7       45.62       81.07     50.01 o
   4  15   7       13.54       -8.51     67.71 o
   5  15   7        2.46       82.54     50.46 o
  -4  16   7        2.94        9.42     74.25 o
  -3  16   7        1.19      -22.61     67.48 o
  -2  16   7       30.40        2.26     49.39 o
  -1  16   7       48.66       51.13     68.44 o
   0  16   7        5.67      -25.20     70.58 o
   1  16   7       20.50       48.37     47.70 o
   2  16   7       20.70      -81.24     81.24 o
   3  16   7        1.67       -4.40     70.30 o
   4  16   7       11.08       18.21     73.07 o
  -2  17   7        0.02        4.68     74.59 o
  -1  17   7       32.19      138.69     49.67 o
   0  17   7        4.39       22.83     71.26 o
   1  17   7        9.90       40.87     70.92 o
 -13   0   8        1.25        9.92     88.63 o
 -12   0   8        0.53        4.28     75.26 o
 -11   0   8       12.89       -7.44     73.46 o
 -10   0   8      353.34      394.98     54.91 o
  -9   0   8      199.47      308.61     46.17 o
  -8   0   8      276.16      312.22     42.17 o
  -7   0   8        2.35      -45.83     45.83 o
  -6   0   8      450.12      396.67     37.21 o
  -5   0   8    10697.98    11730.84    130.18 o
  -4   0   8     5439.18     6049.24     75.94 o
  -3   0   8    17726.80    20716.84    188.58 o
  -2   0   8    15373.14    17555.20    163.49 o
  -1   0   8       83.70      118.56     16.24 o
   0   0   8     3559.77     4110.20     51.30 o
   1   0   8    41334.83    43519.36    302.58 o
   2   0   8     6031.86     6452.56     71.66 o
   3   0   8     3015.54     3259.12     55.53 o
   4   0   8     6491.27     7338.54     92.57 o
   5   0   8      301.43      390.70     41.27 o
   6   0   8       54.92       36.31     40.08 o
   7   0   8       20.89        4.90     42.00 o
   8   0   8      187.31      187.51     45.67 o
   9   0   8      297.31      235.60     58.80 o
  10   0   8        2.04      -65.91     65.91 o
  11   0   8        8.87      -81.01     81.01 o
  12   0   8        3.74      -90.77     90.77 o
 -13   1   8        7.03       58.71     50.88 o
 -12   1   8        1.80       16.23     38.11 o
 -11   1   8       35.35      -11.06     50.67 o
 -10   1   8        0.14       -0.02     46.66 o
  -9   1   8      236.58      233.57     34.84 o
  -8   1   8        3.05       32.66     35.22 o
  -7   1   8     1968.79     1941.00     44.34 o
  -6   1   8     4910.36     5166.81     61.21 o
  -5   1   8      307.77      349.69     22.54 o
  -4   1   8     1688.48     1940.31     31.71 o
  -3   1   8      825.91      731.81     21.13 o
  -2   1   8    11592.95    12211.34    131.19 o
  -1   1   8    11898.98    13023.98    147.91 o
   0   1   8    16844.17    17931.16    106.58 o
   1   1   8    19895.64    20800.53    119.98 o
   2   1   8      308.10      319.71     16.48 o
   3   1   8     1344.63     1535.94     57.03 o
   4   1   8      650.70      637.27     24.73 o
   5   1   8     5997.18     6433.86    131.19 o
   6   1   8      744.61      763.63     31.30 o
   7   1   8       33.40       80.55     24.24 o
   8   1   8      153.83      234.40     31.43 o
   9   1   8        2.99      -66.58     74.45 o
  10   1   8        5.96       -9.66     44.05 o
  11   1   8        5.86      -57.79     57.79 o
  12   1   8        3.78      -42.67     62.61 o
 -12   2   8       12.11       53.47     51.33 o
 -11   2   8       14.59       16.56     42.03 o
 -10   2   8      212.48      233.93     37.07 o
  -9   2   8      145.28      179.98     31.91 o
  -8   2   8      139.59       84.52     27.74 o
  -7   2   8      837.92      866.15     35.74 o
  -6   2   8     2053.93     2116.03     42.89 o
  -5   2   8      835.04      984.71     41.52 o
  -4   2   8        6.53       -4.36     21.96 o
  -3   2   8    16213.95    16596.24    267.85 o
  -2   2   8     2384.19     2870.37     32.01 o
  -1   2   8     1307.96     1238.72     21.53 o
   0   2   8      119.90      149.09     12.50 o
   1   2   8     3544.19     3868.53     36.91 o
   2   2   8    23782.11    24228.94    146.94 o
   3   2   8     3193.73     3343.12     40.82 o
   4   2   8     1518.30     1543.19     48.46 o
   5   2   8     1334.66     1494.02     41.41 o
   6   2   8      111.78       85.20     35.18 o
   7   2   8       98.26       74.42     26.35 o
   8   2   8      120.49      141.32     31.13 o
   9   2   8       53.11       63.53     53.59 o
  10   2   8       25.27       52.13     36.87 o
  11   2   8        2.46        8.21     46.50 o
  12   2   8        1.60       42.50     39.13 o
 -12   3   8        5.46       37.10     74.59 o
 -11   3   8       36.82       44.37     66.47 o
 -10   3   8       36.78        4.96     45.33 o
  -9   3   8      145.47       39.07     65.79 o
  -8   3   8      160.39       95.50     41.44 o
  -7   3   8      831.34      856.94     52.32 o
  -6   3   8     1122.76     1353.96     54.01 o
  -5   3   8      269.27      224.95     31.74 o
  -4   3   8     1221.20     1252.54     40.25 o
  -3   3   8     1168.71     1132.11     36.42 o
  -2   3   8    20238.36    20839.35    187.23 o
  -1   3   8     3129.59     3448.10     50.29 o
   0   3   8     2822.90     2840.29     45.78 o
   1   3   8     3665.78     3368.61     51.13 o
   2   3   8       56.39       74.93     21.99 o
   3   3   8     3356.59     3329.59     60.77 o
   4   3   8      134.82      178.49     26.50 o
   5   3   8      466.32      436.59     37.49 o
   6   3   8      569.92      610.91     45.95 o
   7   3   8      337.30      357.88     44.99 o
   8   3   8       39.83       32.64     64.38 o
   9   3   8        0.17      -23.68     66.41 o
  10   3   8        3.34      -17.31     50.74 o
  11   3   8        0.00      -81.92     81.92 o
 -12   4   8        0.18       28.87     68.78 o
 -11   4   8       12.74       26.16     66.86 o
 -10   4   8        4.54       66.47     44.31 o
  -9   4   8       19.62      -27.96     61.51 o
  -8   4   8      239.35      270.95     41.61 o
  -7   4   8      288.97      279.24     41.49 o
  -6   4   8       17.37       17.82     48.32 o
  -5   4   8     2556.12     2859.46     66.75 o
  -4   4   8      714.28      749.82     37.49 o
  -3   4   8      869.95      821.25     36.08 o
  -2   4   8        1.21       42.85     21.09 o
  -1   4   8     4474.54     4509.69     60.61 o
   0   4   8     4432.36     4096.61     58.58 o
   1   4   8      866.37      808.40     31.06 o
   2   4   8       24.10      -12.35     32.59 o
   3   4   8        4.44       32.36     22.04 o
   4   4   8     3019.68     2782.56     68.61 o
   5   4   8      192.74      215.25     31.85 o
   6   4   8      149.99       43.19     56.60 o
   7   4   8      103.19      127.24     37.94 o
   8   4   8        0.57       60.15     44.48 o
   9   4   8       17.16       51.70     44.88 o
  10   4   8       51.77      -69.18     81.18 o
  11   4   8        5.46      -59.53     83.95 o
 -12   5   8        1.44       -4.23     71.60 o
 -11   5   8        0.20      -63.88     63.88 o
 -10   5   8        9.75       -3.50     63.26 o
  -9   5   8      209.98      185.54     47.02 o
  -8   5   8        0.61      -20.58     57.96 o
  -7   5   8       44.54      -57.50     57.50 o
  -6   5   8       15.87       26.16     52.60 o
  -5   5   8        8.78       -2.14     43.47 o
  -4   5   8     5659.58     5766.73     90.71 o
  -3   5   8       46.66        1.63     35.91 o
  -2   5   8      601.38      641.29     32.14 o
  -1   5   8     3517.52     3260.93     55.25 o
   0   5   8     4844.71     4416.83     65.57 o
   1   5   8        6.24        2.76     31.40 o
   2   5   8      508.21      439.01     30.11 o
   3   5   8     1695.53     1605.52     47.41 o
   4   5   8     2399.35     2348.18     64.55 o
   5   5   8      421.92      413.64     40.54 o
   6   5   8       82.51      141.56     36.25 o
   7   5   8       38.31      -50.63     50.63 o
   8   5   8      100.26      104.92     46.57 o
   9   5   8        1.79      -15.05     71.32 o
  10   5   8       24.82      -16.86     79.38 o
  11   5   8        0.34      -79.04     79.04 o
 -12   6   8        7.28      -52.09     76.79 o
 -11   6   8        0.83       -4.00     68.05 o
 -10   6   8        0.10      -14.66     47.58 o
  -9   6   8        9.09      -47.13     65.85 o
  -8   6   8      201.58      214.35     48.48 o
  -7   6   8       48.33      119.18     38.17 o
  -6   6   8        7.80      -50.57     50.57 o
  -5   6   8       44.76       95.28     37.49 o
  -4   6   8      436.67      401.18     40.14 o
  -3   6   8      276.47      275.29     31.06 o
  -2   6   8      314.04      303.59     29.26 o
  -1   6   8     1707.52     1642.67     44.88 o
   0   6   8     2755.42     2720.04     55.25 o
   1   6   8      354.25      320.05     30.50 o
   2   6   8      201.87      169.92     27.68 o
   3   6   8      241.44      190.39     29.37 o
   4   6   8     1006.35     1043.72     48.20 o
   5   6   8       41.35       35.80     36.03 o
   6   6   8       74.61       81.86     36.81 o
   7   6   8      140.70      147.26     41.38 o
   8   6   8       42.98      -67.54     67.54 o
   9   6   8        1.25        3.95     70.30 o
  10   6   8        1.11       39.07     71.04 o
  11   6   8        5.10       14.43     77.80 o
 -11   7   8        0.82      -49.78     73.29 o
 -10   7   8        6.51      -49.78     66.19 o
  -9   7   8        0.03       31.74     68.33 o
  -8   7   8       40.24       -9.75     62.92 o
  -7   7   8        9.00       16.29     39.58 o
  -6   7   8      171.45      161.92     40.37 o
  -5   7   8      498.75      572.96     45.89 o
  -4   7   8       19.86       11.05     50.46 o
  -3   7   8      546.51      688.26     42.73 o
  -2   7   8       61.31       42.79     27.79 o
  -1   7   8     1672.28     1826.91     49.16 o
   0   7   8     1090.60      907.23     38.62 o
   1   7   8      117.47      169.53     27.23 o
   2   7   8     2070.88     1858.93     54.97 o
   3   7   8      517.02      467.59     37.49 o
   4   7   8        0.24      -13.02     42.34 o
   5   7   8      805.72      807.44     50.46 o
   6   7   8       31.34       61.85     35.46 o
   7   7   8       15.29       33.94     59.93 o
   8   7   8        0.51       56.83     62.52 o
   9   7   8        1.82       60.89     68.67 o
  10   7   8        1.17       67.48     78.48 o
  11   7   8        2.72      -82.03     82.03 o
 -11   8   8        0.71      -79.15     79.15 o
 -10   8   8        6.14        8.01     63.20 o
  -9   8   8       39.88      -33.49     71.37 o
  -8   8   8        5.26       30.89     64.21 o
  -7   8   8        3.67      -50.40     61.96 o
  -6   8   8       22.18       -8.63     57.22 o
  -5   8   8      117.14      181.76     37.49 o
  -4   8   8      147.70      136.15     36.14 o
  -3   8   8      144.67       73.12     37.38 o
  -2   8   8      447.32      366.00     37.38 o
  -1   8   8      319.66      296.04     32.76 o
   0   8   8      538.93      417.53     33.77 o
   1   8   8     1081.34      992.92     44.43 o
   2   8   8       45.39       32.81     40.93 o
   3   8   8       19.42        8.74     45.95 o
   4   8   8      382.11      413.08     40.59 o
   5   8   8       18.73       30.95     32.76 o
   6   8   8       19.43      -28.92     60.55 o
   7   8   8       26.68      -65.85     65.85 o
   8   8   8        8.72      -48.60     69.06 o
   9   8   8       10.64       63.71     66.30 o
  10   8   8        0.11       65.51     71.20 o
 -11   9   8        5.54        0.00     74.19 o
 -10   9   8        0.21      -42.34     68.27 o
  -9   9   8       29.23       21.65     46.12 o
  -8   9   8       21.45       32.81     62.13 o
  -7   9   8      135.89      129.33     49.84 o
  -6   9   8        0.78       27.79     56.43 o
  -5   9   8       33.35       14.21     56.60 o
  -4   9   8       45.11      -21.03     52.54 o
  -3   9   8       50.49       80.45     34.33 o
  -2   9   8     1240.17     1222.15     52.49 o
  -1   9   8      394.08      393.80     37.77 o
   0   9   8       56.67        0.00     30.44 o
   1   9   8      620.32      568.45     40.82 o
   2   9   8      104.06       91.73     35.07 o
   3   9   8       40.88      -23.90     49.22 o
   4   9   8      238.89      224.66     37.04 o
   5   9   8       33.29       -2.76     50.57 o
   6   9   8        1.51       31.06     61.23 o
   7   9   8       63.16      -24.47     70.42 o
   8   9   8        1.39      -51.08     65.96 o
   9   9   8        0.91        8.85     66.92 o
  10   9   8        1.55      -73.29     85.24 o
 -10  10   8        3.58      -53.56     74.98 o
  -9  10   8        0.49      -72.16     72.16 o
  -8  10   8        6.28       65.68     44.76 o
  -7  10   8      196.81      157.86     51.81 o
  -6  10   8      242.26      224.33     50.12 o
  -5  10   8        0.47       27.68     40.31 o
  -4  10   8       27.23      -55.53     55.53 o
  -3  10   8      481.14      472.56     43.07 o
  -2  10   8       24.65        8.85     33.88 o
  -1  10   8      742.98      763.86     48.15 o
   0  10   8        7.81       33.49     45.44 o
   1  10   8       31.58       26.50     46.12 o
   2  10   8      759.95      767.52     47.64 o
   3  10   8      735.32      767.07     49.95 o
   4  10   8       73.11       64.16     38.28 o
   5  10   8        4.13       -2.99     55.42 o
   6  10   8        6.96        6.71     64.66 o
   7  10   8        4.88       48.37     64.55 o
   8  10   8       19.95       12.40     69.23 o
   9  10   8        0.23       32.25     71.43 o
 -10  11   8        0.58      -78.87     78.87 o
  -9  11   8       15.77      -74.59     74.59 o
  -8  11   8        9.47       67.93     46.57 o
  -7  11   8        3.04       46.00     63.03 o
  -6  11   8      246.82      311.03     52.09 o
  -5  11   8       75.97      168.34     44.99 o
  -4  11   8      387.86      394.47     50.23 o
  -3  11   8        1.23      -54.12     54.12 o
  -2  11   8      315.68      202.51     39.75 o
  -1  11   8       70.25       53.95     38.05 o
   0  11   8      692.31      686.79     51.08 o
   1  11   8       89.09       93.08     37.43 o
   2  11   8      116.47      193.32     36.59 o
   3  11   8      141.28      163.38     39.58 o
   4  11   8        6.91        2.99     54.29 o
   5  11   8       71.75       55.98     64.89 o
   6  11   8        0.33       39.69     59.70 o
   7  11   8       54.47       11.90     69.68 o
   8  11   8       10.22      -30.56     74.81 o
   9  11   8        3.57       38.39     80.96 o
  -9  12   8        1.26      -56.10     83.38 o
  -8  12   8       40.03        0.00     78.93 o
  -7  12   8        5.52        0.00     71.20 o
  -6  12   8        0.18       13.53     41.16 o
  -5  12   8      358.47      384.72     56.32 o
  -4  12   8       90.04       88.34     47.08 o
  -3  12   8       74.27       12.80     62.86 o
  -2  12   8       23.16       43.07     52.37 o
  -1  12   8      314.39      351.34     46.00 o
   0  12   8      483.03      592.13     46.96 o
   1  12   8      500.58      373.44     48.88 o
   2  12   8       17.57      -48.09     54.29 o
   3  12   8        6.33       18.77     41.66 o
   4  12   8      527.88      659.45     58.58 o
   5  12   8        5.78       10.77     45.21 o
   6  12   8      116.04       85.24     48.48 o
   7  12   8        0.21       42.28     66.92 o
   8  12   8        6.00       13.87     73.74 o
  -8  13   8        7.87       18.72     54.46 o
  -7  13   8       13.37       59.53     50.80 o
  -6  13   8       30.82      116.36     46.74 o
  -5  13   8        0.20      -46.96     65.79 o
  -4  13   8      365.77      394.13     57.28 o
  -3  13   8        9.55       31.63     42.62 o
  -2  13   8      117.71       97.87     46.62 o
  -1  13   8       81.97       96.63     40.08 o
   0  13   8      305.18      256.74     47.70 o
   1  13   8      159.53      197.49     41.89 o
   2  13   8      170.14      198.22     47.36 o
   3  13   8      214.93      233.29     50.57 o
   4  13   8        0.24       25.31     44.20 o
   5  13   8      100.03      -54.18     67.37 o
   6  13   8        1.98       16.69     68.95 o
   7  13   8       39.06       36.03     79.15 o
  -7  14   8       42.41      -33.15     78.65 o
  -6  14   8       55.89       40.31     76.56 o
  -5  14   8       27.62       50.91     70.53 o
  -4  14   8        9.05       48.37     47.13 o
  -3  14   8      259.12      341.99     51.02 o
  -2  14   8        0.07       14.71     62.52 o
  -1  14   8      211.25      213.78     48.77 o
   0  14   8       33.65       14.21     65.34 o
   1  14   8       24.72       95.79     41.27 o
   2  14   8      282.54      375.92     51.70 o
   3  14   8       61.32      129.10     46.00 o
   4  14   8       57.93       84.51     45.78 o
   5  14   8        2.04        2.09     46.68 o
   6  14   8       32.54       13.36     77.12 o
  -6  15   8       20.37       72.61     57.22 o
  -5  15   8       23.91      -23.00     78.98 o
  -4  15   8       35.18       65.68     72.33 o
  -3  15   8       22.14       52.37     49.78 o
  -2  15   8      229.20      278.45     54.35 o
  -1  15   8        3.79       25.48     45.67 o
   0  15   8       49.88      -23.17     68.39 o
   1  15   8       91.69       67.82     46.91 o
   2  15   8       40.76      145.74     44.26 o
   3  15   8       92.63       24.41     69.74 o
   4  15   8        1.23      -29.77     70.53 o
   5  15   8       25.70       17.98     80.68 o
  -4  16   8       18.87       38.00     81.01 o
  -3  16   8       23.71        9.08     74.36 o
  -2  16   8       10.39      -30.78     70.42 o
  -1  16   8       64.07      113.32     50.68 o
   0  16   8       38.98       67.37     49.67 o
   1  16   8       37.12       58.91     72.39 o
   2  16   8       47.02       66.24     51.30 o
   3  16   8        2.50       48.32     77.46 o
 -13   1   9        0.31      -24.67     61.87 o
 -12   1   9        5.81       63.26     43.06 o
 -11   1   9        0.27      -12.48     56.57 o
 -10   1   9       10.20       -1.43     46.94 o
  -9   1   9       26.23      -16.69     65.60 o
  -8   1   9       88.08       92.49     27.71 o
  -7   1   9        1.87      -21.26     36.67 o
  -6   1   9     1075.41     1113.75     40.90 o
  -5   1   9      489.87      515.37     25.39 o
  -4   1   9      508.77      521.85     21.28 o
  -3   1   9     1173.02     1249.68     25.57 o
  -2   1   9      107.92       82.43     14.03 o
  -1   1   9     7555.90     7915.99     79.35 o
   0   1   9     5015.50     5243.09     57.73 o
   1   1   9     4818.82     5189.24     44.41 o
   2   1   9      917.63      923.93     22.07 o
   3   1   9       74.66      101.84     19.17 o
   4   1   9     1126.22     1398.94     33.84 o
   5   1   9      515.64      501.43     38.65 o
   6   1   9        6.09       14.31     29.57 o
   7   1   9       56.85       62.40     31.57 o
   8   1   9        0.24       23.53     34.99 o
   9   1   9       25.46       43.84     46.42 o
  10   1   9        0.00       26.54     35.56 o
  11   1   9        0.00       38.36     44.43 o
 -12   2   9        0.10       32.61     50.71 o
 -11   2   9       10.98       13.86     51.49 o
 -10   2   9       77.01       82.48     33.88 o
  -9   2   9       13.75      -12.00     33.74 o
  -8   2   9       52.47       65.79     26.97 o
  -7   2   9      351.27      375.12     30.27 o
  -6   2   9      639.62      670.76     30.97 o
  -5   2   9      835.76      850.91     27.84 o
  -4   2   9     2805.10     3047.59     40.57 o
  -3   2   9      374.27      439.33     22.41 o
  -2   2   9     1546.30     1526.46     37.49 o
  -1   2   9      488.67      663.24     18.57 o
   0   2   9     8062.01     8568.86     80.70 o
   1   2   9     2967.27     2910.91     71.57 o
   2   2   9      251.79      268.83     41.16 o
   3   2   9      957.78     1024.05     35.35 o
   4   2   9      223.75      271.82     23.04 o
   5   2   9      413.69      485.78     27.48 o
   6   2   9       12.73       16.04     31.40 o
   7   2   9       60.62       56.42     25.33 o
   8   2   9      111.92      145.56     32.59 o
   9   2   9       11.62      -43.87     43.87 o
  10   2   9        1.48      -48.15     48.15 o
  11   2   9        0.80      -51.60     51.60 o
 -12   3   9        0.12       -8.29     66.19 o
 -11   3   9        1.04      -11.16     72.95 o
 -10   3   9        0.22       92.12     45.16 o
  -9   3   9        3.50        6.03     54.52 o
  -8   3   9       17.09      -56.10     56.10 o
  -7   3   9      949.12      933.89     54.35 o
  -6   3   9       31.55       -4.34     47.92 o
  -5   3   9      414.77      419.39     35.18 o
  -4   3   9       20.32       29.43     35.80 o
  -3   3   9     6225.04     6470.27     80.85 o
  -2   3   9    13279.41    13662.73    132.83 o
  -1   3   9     1944.01     2119.23     41.49 o
   0   3   9      327.06      441.38     23.62 o
   1   3   9     1251.86     1142.32     33.71 o
   2   3   9     1332.05     1262.63     38.00 o
   3   3   9      643.61      623.99     32.64 o
   4   3   9     3670.93     3556.91     72.78 o
   5   3   9     1469.98     1527.26     53.45 o
   6   3   9      184.23      173.87     36.19 o
   7   3   9        2.99      102.95     34.95 o
   8   3   9       96.42      124.14     46.74 o
   9   3   9       32.75       17.20     66.36 o
  10   3   9        8.91      -68.33     68.33 o
  11   3   9       10.17       84.17     48.32 o
 -12   4   9        9.21        0.00     67.93 o
 -11   4   9        7.07        3.78     69.40 o
 -10   4   9      189.74      123.35     51.98 o
  -9   4   9       48.10       79.72     42.00 o
  -8   4   9      112.56       51.13     40.82 o
  -7   4   9      208.97      229.91     40.20 o
  -6   4   9     1858.00     1975.97     67.26 o
  -5   4   9        0.51       16.12     38.56 o
  -4   4   9      264.28      283.63     31.12 o
  -3   4   9     9571.12     9770.38    107.91 o
  -2   4   9     1669.88     1710.89     42.73 o
  -1   4   9       62.90       33.66     20.18 o
   0   4   9     2184.20     2004.22     43.07 o
   1   4   9    13121.67    12504.91    143.03 o
   2   4   9     3458.60     3238.77     60.66 o
   3   4   9     3186.79     3108.14     64.72 o
   4   4   9       78.28      116.31     28.36 o
   5   4   9        3.78        2.03     43.64 o
   6   4   9      332.91      370.63     42.51 o
   7   4   9      350.55      448.76     47.41 o
   8   4   9      252.64      276.87     50.51 o
   9   4   9       11.23       43.35     65.00 o
  10   4   9       11.02      -12.29     69.80 o
  11   4   9        0.07       18.21     78.76 o
 -12   5   9       11.48       50.74     73.23 o
 -11   5   9       28.49       61.34     48.26 o
 -10   5   9      109.72       35.29     73.80 o
  -9   5   9      144.92       99.17     48.48 o
  -8   5   9       51.63       83.33     39.97 o
  -7   5   9      649.61      654.77     49.05 o
  -6   5   9      371.67      358.62     43.19 o
  -5   5   9      475.46      444.99     41.94 o
  -4   5   9       54.27       38.56     43.07 o
  -3   5   9     2263.07     2375.29     56.04 o
  -2   5   9     5792.24     5990.50     79.27 o
  -1   5   9      343.20      310.19     25.37 o
   0   5   9     7716.79     6950.43     85.47 o
   1   5   9       57.07       59.99     23.57 o
   2   5   9      851.19      958.30     38.22 o
   3   5   9       17.26       -6.93     36.08 o
   4   5   9     3958.46     3716.40     85.13 o
   5   5   9      775.96      696.26     47.47 o
   6   5   9      190.93      157.46     37.66 o
   7   5   9       19.17      111.97     35.97 o
   8   5   9        5.55      -42.79     65.51 o
   9   5   9       22.61      -22.83     69.12 o
  10   5   9        1.69        8.57     76.34 o
  11   5   9       11.23       28.41     78.82 o
 -12   6   9        1.38      -12.97     77.01 o
 -11   6   9       20.23      -43.52     68.72 o
 -10   6   9       32.31      -11.05     66.41 o
  -9   6   9       46.86      -66.24     66.24 o
  -8   6   9      134.30       92.29     42.96 o
  -7   6   9        0.10      -11.44     51.64 o
  -6   6   9      741.05      801.74     49.44 o
  -5   6   9      342.06      405.47     40.59 o
  -4   6   9     4934.03     4762.48     88.63 o
  -3   6   9      304.50      316.28     30.67 o
  -2   6   9      429.48      371.70     29.26 o
  -1   6   9     5416.51     5344.92     76.67 o
   0   6   9      485.83      497.87     31.85 o
   1   6   9     7925.41     7044.36     98.27 o
   2   6   9      230.27      237.18     28.53 o
   3   6   9      336.24      307.14     33.94 o
   4   6   9      860.66      808.85     46.45 o
   5   6   9      225.45      301.34     37.55 o
   6   6   9        4.25       33.43     46.00 o
   7   6   9       20.06      -17.93     55.08 o
   8   6   9      177.30      245.58     48.65 o
   9   6   9        5.92        0.00     70.02 o
  10   6   9       15.99       17.59     76.79 o
  11   6   9        0.70        9.70     80.39 o
 -11   7   9        0.92       53.61     64.89 o
 -10   7   9       17.15      -34.50     65.40 o
  -9   7   9      101.99      151.37     47.86 o
  -8   7   9       44.38       52.66     66.36 o
  -7   7   9      178.85      115.01     43.52 o
  -6   7   9       96.06       27.51     55.02 o
  -5   7   9     1222.11     1205.80     55.02 o
  -4   7   9      752.72      801.24     44.76 o
  -3   7   9     4246.31     4275.95     80.34 o
  -2   7   9      126.91       93.14     30.50 o
  -1   7   9     1301.50     1341.61     44.37 o
   0   7   9     5569.64     5202.28     81.69 o
   1   7   9       52.09       97.48     26.10 o
   2   7   9      445.94      422.83     35.41 o
   3   7   9      575.67      606.96     41.44 o
   4   7   9      102.98      161.18     31.35 o
   5   7   9      541.50      498.55     44.93 o
   6   7   9      137.21      142.24     38.51 o
   7   7   9      303.73      314.81     49.22 o
   8   7   9        0.48       14.55     64.61 o
   9   7   9       14.44       49.44     68.50 o
  10   7   9        0.01       18.27     76.28 o
 -11   8   9       15.19      -79.60     79.60 o
 -10   8   9        2.52       12.12     48.99 o
  -9   8   9        3.25        7.55     62.47 o
  -8   8   9      317.58      349.54     53.56 o
  -7   8   9        5.38      -65.34     65.34 o
  -6   8   9      581.24      592.02     49.56 o
  -5   8   9        9.93      -37.83     51.53 o
  -4   8   9      279.86      348.53     40.25 o
  -3   8   9     3164.55     3327.34     76.73 o
  -2   8   9     4714.78     4607.50     83.21 o
  -1   8   9     2660.00     2417.46     61.85 o
   0   8   9        6.96       29.54     38.84 o
   1   8   9     1487.71     1421.27     48.65 o
   2   8   9      686.44      526.28     40.08 o
   3   8   9     3152.81     2884.61     78.25 o
   4   8   9      435.95      373.78     42.85 o
   5   8   9        9.78       35.52     31.46 o
   6   8   9      237.55      199.01     47.86 o
   7   8   9        8.99       33.38     66.81 o
   8   8   9       92.44      114.56     49.78 o
   9   8   9        1.13       25.76     49.78 o
  10   8   9       26.05       23.68     79.38 o
 -11   9   9        9.78      -82.59     82.59 o
 -10   9   9       21.71       93.14     47.36 o
  -9   9   9       49.58       35.57     68.84 o
  -8   9   9        4.52        1.86     46.23 o
  -7   9   9      303.19      329.58     54.01 o
  -6   9   9       62.23        0.00     61.90 o
  -5   9   9      643.93      618.23     53.90 o
  -4   9   9      493.26      480.62     44.76 o
  -3   9   9      250.96      158.25     40.54 o
  -2   9   9     1539.43     1276.38     54.12 o
  -1   9   9     1626.19     1722.16     56.66 o
   0   9   9     1202.40     1201.63     49.95 o
   1   9   9      536.37      596.47     38.96 o
   2   9   9     2783.99     2543.13     72.61 o
   3   9   9      264.02      238.70     39.46 o
   4   9   9       51.25      -50.35     50.35 o
   5   9   9      101.09      159.77     35.07 o
   6   9   9       57.44      100.46     43.86 o
   7   9   9      228.75      266.05     52.71 o
   8   9   9        0.24       30.16     45.33 o
   9   9   9        8.06      -31.57     52.60 o
  10   9   9        5.84      -19.79     87.33 o
 -10  10   9        6.89       26.72     78.76 o
  -9  10   9       59.47       58.58     70.47 o
  -8  10   9       39.97       97.65     45.72 o
  -7  10   9        4.76      -72.90     72.90 o
  -6  10   9      167.99       60.89     70.36 o
  -5  10   9        2.04       40.82     54.46 o
  -4  10   9      449.12      463.70     50.12 o
  -3  10   9       92.62       41.27     52.83 o
  -2  10   9       59.70       15.50     46.68 o
  -1  10   9     2279.00     2215.86     68.27 o
   0  10   9        0.01      -43.86     45.78 o
   1  10   9      482.05      383.08     41.83 o
   2  10   9       11.68       23.06     48.09 o
   3  10   9      347.89      455.19     44.65 o
   4  10   9      441.24      440.65     46.29 o
   5  10   9      115.00       78.31     42.62 o
   6  10   9       63.57       61.28     66.24 o
   7  10   9        1.92      -67.99     67.99 o
   8  10   9        1.34       63.99     69.01 o
   9  10   9        2.90       14.32     74.36 o
  -9  11   9       10.06       44.59     54.24 o
  -8  11   9       24.09      -41.89     72.11 o
  -7  11   9       12.25       27.51     63.82 o
  -6  11   9        1.64       18.27     60.72 o
  -5  11   9      619.54      676.64     60.10 o
  -4  11   9       17.04       41.49     59.14 o
  -3  11   9      184.56      168.23     40.20 o
  -2  11   9       67.15       17.03     49.39 o
  -1  11   9       77.41       46.62     36.42 o
   0  11   9     1482.31     1439.26     62.13 o
   1  11   9      180.30      229.06     38.39 o
   2  11   9      116.11       66.07     37.38 o
   3  11   9      354.18      471.15     46.45 o
   4  11   9        4.52       49.56     38.39 o
   5  11   9       59.65      -39.97     61.11 o
   6  11   9        0.20       16.46     43.13 o
   7  11   9       24.12      111.63     45.16 o
   8  11   9       16.32      101.25     50.91 o
  -9  12   9        3.40      -71.04     76.45 o
  -8  12   9       19.19       86.99     50.91 o
  -7  12   9       33.39       33.54     66.86 o
  -6  12   9       12.97       92.52     45.72 o
  -5  12   9        4.84       53.56     45.38 o
  -4  12   9      200.50      177.08     48.94 o
  -3  12   9       45.69       19.68     56.21 o
  -2  12   9      164.52      243.89     42.96 o
  -1  12   9      115.69      129.78     39.92 o
   0  12   9       26.36       29.65     38.28 o
   1  12   9      128.88      142.13     40.14 o
   2  12   9       58.39       41.49     39.92 o
   3  12   9       18.98       27.12     41.04 o
   4  12   9      106.32      203.13     44.09 o
   5  12   9        0.42      -63.59     63.59 o
   6  12   9       46.83       57.11     48.77 o
   7  12   9       15.91       30.27     77.24 o
   8  12   9        2.64       42.73     77.58 o
  -8  13   9        0.39       19.06     81.30 o
  -7  13   9        8.54      -74.87     74.87 o
  -6  13   9       33.19      -21.25     69.01 o
  -5  13   9        4.94       65.96     45.50 o
  -4  13   9       41.44       56.60     71.26 o
  -3  13   9       24.82       32.19     43.41 o
  -2  13   9      147.55      186.61     47.30 o
  -1  13   9       62.55       49.72     57.67 o
   0  13   9        5.49      -16.29     60.89 o
   1  13   9      129.43      158.70     45.38 o
   2  13   9      140.00      229.74     43.75 o
   3  13   9       27.19       85.13     41.55 o
   4  13   9        0.06      -21.93     59.31 o
   5  13   9       14.37       23.45     68.33 o
   6  13   9        6.13       33.83     67.43 o
   7  13   9        3.48       18.44     70.19 o
  -7  14   9        3.54       98.83     55.08 o
  -6  14   9       14.16       66.13     53.61 o
  -5  14   9        7.17        0.00     71.82 o
  -4  14   9        1.89       45.05     65.68 o
  -3  14   9       14.56      -42.85     72.16 o
  -2  14   9       12.53       -7.44     62.58 o
  -1  14   9        1.17       18.10     44.14 o
   0  14   9        4.75      -60.72     60.72 o
   1  14   9        0.02      -59.99     59.99 o
   2  14   9       57.32       25.54     63.31 o
   3  14   9        0.42       22.61     65.96 o
   4  14   9        1.10      -51.47     62.69 o
   5  14   9        9.05       97.08     48.15 o
   6  14   9       12.59       47.64     49.61 o
  -6  15   9        3.49      -19.73     81.92 o
  -5  15   9        3.64       -4.68     76.62 o
  -4  15   9       17.19       35.52     75.71 o
  -3  15   9        7.80       50.85     70.47 o
  -2  15   9        0.25      -24.47     63.93 o
  -1  15   9       16.57       65.29     46.12 o
   0  15   9       12.57        7.84     62.13 o
   1  15   9        0.60       -3.95     60.89 o
   2  15   9       21.39      -70.02     70.02 o
   3  15   9       12.83      -68.44     68.44 o
   4  15   9        4.97       25.65     62.13 o
   5  15   9        3.74       29.49     49.89 o
  -4  16   9        3.78       77.01     51.19 o
  -3  16   9       43.30       73.63     76.28 o
  -2  16   9       17.33      -84.34     84.34 o
  -1  16   9        4.82      -60.27     71.99 o
   0  16   9        6.50      -59.25     71.54 o
   1  16   9        1.45      -29.54     61.96 o
   2  16   9        0.23      -42.90     71.66 o
   3  16   9       36.32      -66.19     76.90 o
 -12   0  10        2.08      -85.36     85.36 o
 -11   0  10       45.63       23.17     71.88 o
 -10   0  10       55.17       13.47     69.85 o
  -9   0  10      202.07      165.35     46.29 o
  -8   0  10      298.27      252.97     42.34 o
  -7   0  10     1655.61     1853.75     63.31 o
  -6   0  10     3335.32     3461.01     73.29 o
  -5   0  10      292.35      302.41     32.59 o
  -4   0  10     4698.94     5373.44     76.17 o
  -3   0  10     2183.39     2328.39     48.77 o
  -2   0  10      339.13      332.85     23.11 o
  -1   0  10     1996.70     1999.54     40.87 o
   0   0  10    42825.87    44386.39    315.54 o
   1   0  10     7302.27     7767.62     83.83 o
   2   0  10      200.51      224.33     22.27 o
   3   0  10      940.72     1054.54     37.94 o
   4   0  10      229.01      327.67     36.08 o
   5   0  10     6171.57     6426.52    105.26 o
   6   0  10        1.18       50.06     29.09 o
   7   0  10      337.57      287.19     44.09 o
   8   0  10      292.17      376.83     52.43 o
   9   0  10        0.07       34.78     47.81 o
  10   0  10        2.59      -48.09     68.05 o
  11   0  10        4.02       27.62     78.14 o
 -12   1  10        0.42       60.36     40.99 o
 -11   1  10       29.36       44.20     47.47 o
 -10   1  10      114.87      134.11     38.98 o
  -9   1  10        9.59       52.85     29.28 o
  -8   1  10      483.16      529.00     34.10 o
  -7   1  10      303.30      328.30     29.42 o
  -6   1  10      379.95      388.20     28.58 o
  -5   1  10      946.72     1068.62     30.30 o
  -4   1  10     7234.15     7773.61     90.46 o
  -3   1  10    19319.47    20540.84    137.45 o
  -2   1  10     3772.64     4022.94     40.64 o
  -1   1  10     3256.75     3427.86     92.49 o
   0   1  10      915.34     1060.37     29.94 o
   1   1  10     8746.48     9074.74     71.46 o
   2   1  10     2300.85     2332.69     33.71 o
   3   1  10     3209.71     3409.81    143.71 o
   4   1  10     8135.46     8592.11     77.48 o
   5   1  10      264.74      277.84     26.22 o
   6   1  10       51.71       22.38     32.09 o
   7   1  10        4.32       63.25     30.89 o
   8   1  10      160.74      123.71     72.78 o
   9   1  10       98.11      196.87     33.52 o
  10   1  10        1.24        1.10     61.59 o
  11   1  10        8.00      -61.30     61.30 o
 -12   2  10        5.89       28.44     53.99 o
 -11   2  10       28.47       53.17     43.70 o
 -10   2  10       20.07      -37.58     45.95 o
  -9   2  10       56.34       49.46     43.04 o
  -8   2  10       28.17      -22.63     39.22 o
  -7   2  10     2639.71     2783.46     84.34 o
  -6   2  10      585.00      707.49     63.96 o
  -5   2  10      641.09      707.73     26.81 o
  -4   2  10     2906.37     3150.30     42.83 o
  -3   2  10      157.81      165.65     25.03 o
  -2   2  10    12101.97    12461.78    127.16 o
  -1   2  10     1717.37     1510.18     44.28 o
   0   2  10     3543.33     3712.32     38.47 o
   1   2  10    17645.00    17579.19    269.20 o
   2   2  10     1525.08     1671.41     71.35 o
   3   2  10      773.86      754.46     24.97 o
   4   2  10     1027.21      996.23     31.71 o
   5   2  10      283.59      277.35     41.49 o
   6   2  10      214.98      226.27     26.83 o
   7   2  10      675.15      795.87     40.00 o
   8   2  10      112.69      102.48     55.02 o
   9   2  10        0.17      -25.13     50.06 o
  10   2  10        9.41       40.81     32.55 o
  11   2  10        0.06       13.12     57.31 o
 -12   3  10        4.54       12.68     67.43 o
 -11   3  10       15.04       54.86     46.06 o
 -10   3  10       13.53       34.11     61.85 o
  -9   3  10       27.35       67.93     41.72 o
  -8   3  10       46.26       66.69     39.35 o
  -7   3  10      245.49      219.03     44.03 o
  -6   3  10     1141.56     1199.94     52.26 o
  -5   3  10      212.72      202.17     33.43 o
  -4   3  10       54.69      111.23     25.43 o
  -3   3  10     8733.54     9319.07    101.87 o
  -2   3  10        5.40       -1.35     31.29 o
  -1   3  10     5150.34     5146.92     66.07 o
   0   3  10       94.53      120.76     21.93 o
   1   3  10      322.52      398.81     26.16 o
   2   3  10     3245.30     3043.53     58.01 o
   3   3  10     1084.64     1090.90     40.70 o
   4   3  10     1082.10      994.95     45.05 o
   5   3  10      196.48      261.59     37.04 o
   6   3  10      375.93      387.14     42.73 o
   7   3  10       90.43      101.20     40.65 o
   8   3  10       35.74       53.73     63.31 o
   9   3  10       23.77       64.44     45.16 o
  10   3  10        0.19      100.24     49.16 o
  11   3  10        8.70      -79.94     79.94 o
 -12   4  10        0.43       -4.23     69.63 o
 -11   4  10        0.10      -57.22     70.25 o
 -10   4  10        7.78      -38.39     64.66 o
  -9   4  10       34.89       -3.16     61.56 o
  -8   4  10       72.31       52.37     55.76 o
  -7   4  10       31.97       39.41     57.05 o
  -6   4  10      360.86      382.86     42.34 o
  -5   4  10     1022.03     1008.48     46.68 o
  -4   4  10     1729.27     1992.55     54.80 o
  -3   4  10       30.82       -6.71     26.44 o
  -2   4  10     1175.83     1249.10     38.96 o
  -1   4  10     2243.06     2210.22     47.58 o
   0   4  10     4534.03     4207.78     63.31 o
   1   4  10       22.18       60.10     23.45 o
   2   4  10      638.79      576.23     32.81 o
   3   4  10     1187.64     1261.67     46.17 o
   4   4  10      420.94      348.30     35.07 o
   5   4  10      298.54      232.61     35.91 o
   6   4  10        0.81       27.06     33.26 o
   7   4  10      184.87      208.15     46.12 o
   8   4  10      139.12       61.85     66.30 o
   9   4  10       12.88       29.71     64.50 o
  10   4  10        6.54       -8.34     70.70 o
  11   4  10        0.09      -87.22     87.22 o
 -12   5  10       12.57       47.13     68.78 o
 -11   5  10       12.17      -58.41     69.23 o
 -10   5  10       42.45       28.81     64.38 o
  -9   5  10        0.20       46.57     56.04 o
  -8   5  10      252.65      282.73     47.81 o
  -7   5  10       52.37      -25.03     58.86 o
  -6   5  10       39.15       51.36     36.65 o
  -5   5  10     2513.76     2739.66     71.60 o
  -4   5  10      221.14      243.32     34.33 o
  -3   5  10      153.28      189.15     27.57 o
  -2   5  10       72.13      158.82     25.48 o
  -1   5  10     3506.63     3473.07     60.89 o
   0   5  10     3494.34     3411.74     60.83 o
   1   5  10     1507.72     1400.13     43.35 o
   2   5  10      188.28      190.22     28.41 o
   3   5  10      616.01      604.42     37.32 o
   4   5  10      877.53      956.78     47.86 o
   5   5  10      347.05      424.80     41.78 o
   6   5  10      750.49      630.47     50.68 o
   7   5  10       46.71       -2.99     58.07 o
   8   5  10        1.42       22.16     43.64 o
   9   5  10        0.07       37.15     49.72 o
  10   5  10        1.65      131.75     54.24 o
  11   5  10        1.82      104.64     55.64 o
 -12   6  10        0.36      -78.82     78.82 o
 -11   6  10        5.65       16.01     71.37 o
 -10   6  10       12.83       26.16     65.51 o
  -9   6  10       44.34      -31.29     67.31 o
  -8   6  10       31.98      -61.06     66.24 o
  -7   6  10        7.34      -55.70     55.70 o
  -6   6  10       87.39      152.67     39.86 o
  -5   6  10      218.07      260.07     38.39 o
  -4   6  10      442.04      543.14     41.72 o
  -3   6  10      111.06      213.67     31.68 o
  -2   6  10      587.41      527.52     35.01 o
  -1   6  10     1928.68     1736.65     47.64 o
   0   6  10       43.87       52.26     25.14 o
   1   6  10      108.59      133.16     27.85 o
   2   6  10      914.72      863.81     40.59 o
   3   6  10      955.58      949.28     44.48 o
   4   6  10        2.26       15.17     43.35 o
   5   6  10       12.43       56.38     33.54 o
   6   6  10       77.04       84.23     37.77 o
   7   6  10       18.22       -9.25     59.82 o
   8   6  10        0.75       28.64     65.91 o
   9   6  10        0.78      -34.73     53.61 o
  10   6  10       10.45       18.04     81.13 o
 -11   7  10        0.44        4.17     48.60 o
 -10   7  10        6.56       56.55     45.27 o
  -9   7  10        2.34      -25.54     66.69 o
  -8   7  10        0.69      -20.35     62.02 o
  -7   7  10        6.38      -57.22     57.22 o
  -6   7  10      250.90      204.99     43.92 o
  -5   7  10       29.36        5.13     58.52 o
  -4   7  10     1208.30     1201.23     54.57 o
  -3   7  10        1.79      -41.27     44.37 o
  -2   7  10      483.09      510.44     37.04 o
  -1   7  10       72.21       19.00     26.72 o
   0   7  10      306.21      343.00     31.97 o
   1   7  10     1147.90     1102.29     44.43 o
   2   7  10     1021.03      837.20     44.37 o
   3   7  10       42.28      -12.91     45.44 o
   4   7  10     1230.77     1169.61     57.34 o
   5   7  10       12.94       39.58     35.86 o
   6   7  10       24.44        2.82     55.08 o
   7   7  10      138.27      161.35     46.85 o
   8   7  10        7.09       11.33     69.96 o
   9   7  10        0.49       59.37     68.50 o
  10   7  10        3.59      -13.98     78.93 o
 -11   8  10        0.98       67.60     47.02 o
 -10   8  10        7.46      -28.64     72.05 o
  -9   8  10       16.03      -30.61     67.43 o
  -8   8  10        9.64      -65.34     65.34 o
  -7   8  10       89.37       52.83     71.71 o
  -6   8  10       23.25       71.09     40.03 o
  -5   8  10        1.81       39.07     35.18 o
  -4   8  10       50.38       36.03     52.09 o
  -3   8  10       87.88      101.82     34.00 o
  -2   8  10      185.81      165.47     34.84 o
  -1   8  10      150.83      140.15     33.04 o
   0   8  10     2780.99     2564.16     63.20 o
   1   8  10      146.06      102.27     31.63 o
   2   8  10       76.11       58.35     33.54 o
   3   8  10       53.15       73.69     35.46 o
   4   8  10       83.38      108.08     33.94 o
   5   8  10       14.26       53.16     34.84 o
   6   8  10       96.20       49.78     44.09 o
   7   8  10       23.93      -10.32     68.39 o
   8   8  10        7.54       35.63     67.60 o
   9   8  10        0.62       35.35     68.84 o
  10   8  10        1.28      -43.69     82.87 o
 -10   9  10        1.89       51.59     48.48 o
  -9   9  10        1.12      -16.18     68.05 o
  -8   9  10       27.63      121.10     46.68 o
  -7   9  10        0.28       17.65     64.95 o
  -6   9  10       43.53       45.44     44.88 o
  -5   9  10       25.06       27.12     55.53 o
  -4   9  10       36.62       33.43     51.47 o
  -3   9  10      857.50      875.77     49.39 o
  -2   9  10      131.89      125.83     35.35 o
  -1   9  10       45.57       42.62     32.64 o
   0   9  10       79.56       57.90     32.47 o
   1   9  10       21.34       20.80     32.36 o
   2   9  10      337.31      356.64     41.78 o
   3   9  10      607.66      528.71     47.47 o
   4   9  10       38.89      -24.41     52.54 o
   5   9  10        0.28       -2.88     50.06 o
   6   9  10       14.24       37.15     44.76 o
   7   9  10        6.75       32.98     62.52 o
   8   9  10        3.74       54.24     66.30 o
   9   9  10        0.41       46.23     72.28 o
 -10  10  10        0.15       54.35     74.47 o
  -9  10  10        0.07       36.31     49.61 o
  -8  10  10       32.44       68.16     70.08 o
  -7  10  10       64.70       54.40     47.47 o
  -6  10  10       32.21       31.35     64.72 o
  -5  10  10      160.18      228.95     45.95 o
  -4  10  10       22.75       27.17     37.83 o
  -3  10  10      130.72      122.45     38.51 o
  -2  10  10     1032.03      972.12     52.04 o
  -1  10  10      283.14      311.82     39.41 o
   0  10  10       75.91      -17.48     49.72 o
   1  10  10      243.13      201.21     40.25 o
   2  10  10      232.98      278.00     42.23 o
   3  10  10      152.35      167.22     40.03 o
   4  10  10       50.28       48.32     37.04 o
   5  10  10        1.09       28.30     55.19 o
   6  10  10        0.04      -62.41     63.59 o
   7  10  10       64.14      167.55     47.92 o
   8  10  10        8.94       70.19     71.09 o
   9  10  10        3.31       60.61     57.45 o
  -9  11  10        0.43      -72.22     75.38 o
  -8  11  10       10.13      -16.97     81.07 o
  -7  11  10       32.91       59.99     65.34 o
  -6  11  10       58.10      -56.15     74.25 o
  -5  11  10      197.06      176.69     52.99 o
  -4  11  10      153.46      165.02     47.36 o
  -3  11  10       85.28       61.40     61.62 o
  -2  11  10        4.20       17.48     52.26 o
  -1  11  10      549.62      622.63     46.91 o
   0  11  10       35.38       60.44     35.07 o
   1  11  10      133.36      107.51     38.45 o
   2  11  10       37.14      -28.75     54.74 o
   3  11  10       49.31       39.07     56.10 o
   4  11  10      157.93       93.47     44.26 o
   5  11  10        4.86       50.57     56.32 o
   6  11  10      115.77      121.04     51.02 o
   7  11  10        3.45       62.18     68.55 o
   8  11  10       11.06      120.14     50.23 o
  -9  12  10       26.65      162.76     53.61 o
  -8  12  10        0.57      -13.59     72.39 o
  -7  12  10        2.64       -8.51     72.22 o
  -6  12  10       60.08       -8.06     70.02 o
  -5  12  10       22.96       30.16     66.75 o
  -4  12  10      369.84      501.08     55.53 o
  -3  12  10       31.98      111.85     37.77 o
  -2  12  10      137.61      146.13     43.35 o
  -1  12  10      276.72      249.13     45.89 o
   0  12  10      724.47      778.01     55.08 o
   1  12  10        4.32      -15.22     55.02 o
   2  12  10      128.05      120.82     42.23 o
   3  12  10      158.96      202.17     45.27 o
   4  12  10        1.76      -37.72     58.86 o
   5  12  10      128.15      169.81     48.37 o
   6  12  10       21.25       -8.01     68.39 o
   7  12  10       12.92      -81.97     81.97 o
   8  12  10        0.98      -83.66     83.66 o
  -8  13  10       28.43       -4.79     83.66 o
  -7  13  10       11.15      -36.59     76.56 o
  -6  13  10       13.07       73.52     46.12 o
  -5  13  10      217.27      191.57     53.45 o
  -4  13  10       34.20        0.00     71.04 o
  -3  13  10      252.07      360.36     50.51 o
  -2  13  10        5.87       20.80     40.54 o
  -1  13  10      148.71      165.98     45.67 o
   0  13  10      151.17      143.37     44.14 o
   1  13  10      203.99      290.51     41.72 o
   2  13  10       58.59      123.02     40.59 o
   3  13  10       23.99       24.75     60.72 o
   4  13  10       84.88       27.79     49.50 o
   5  13  10        9.00      -35.52     65.29 o
   6  13  10       47.44       42.90     71.82 o
   7  13  10        2.24       93.87     49.84 o
  -7  14  10       55.83       66.13     58.75 o
  -6  14  10        8.23      -32.59     76.22 o
  -5  14  10       23.46      112.13     48.32 o
  -4  14  10       96.23      164.51     49.22 o
  -3  14  10        0.12       39.52     62.52 o
  -2  14  10      318.09      363.41     56.26 o
  -1  14  10        0.30       32.98     43.52 o
   0  14  10       22.54      120.42     40.87 o
   1  14  10      125.06      129.10     47.98 o
   2  14  10      102.53      176.57     44.59 o
   3  14  10       95.99       44.20     48.54 o
   4  14  10       16.40       39.92     69.68 o
   5  14  10       25.15      -46.96     66.24 o
   6  14  10        3.93       66.81     51.13 o
  -5  15  10       12.52      -28.47     75.32 o
  -4  15  10        0.27      -22.49     72.61 o
  -3  15  10      116.77      169.64     51.59 o
  -2  15  10        0.14      -67.82     67.82 o
  -1  15  10      110.00      113.71     48.48 o
   0  15  10        5.76       15.73     60.38 o
   1  15  10       15.26      -15.79     67.26 o
   2  15  10      108.18      183.34     50.63 o
   3  15  10       25.14      -76.50     76.50 o
   4  15  10       18.60       96.97     46.85 o
  -4  16  10        5.57      -87.27     87.27 o
  -3  16  10        0.50       93.08     47.64 o
  -2  16  10       27.31       78.14     56.26 o
  -1  16  10       42.17       28.08     52.32 o
   0  16  10       65.62        0.00     74.36 o
   1  16  10       24.69       27.79     48.94 o
   2  16  10        9.32      -13.08     67.93 o
 -12   1  11        8.62       62.38     55.78 o
 -11   1  11        6.49       -3.63     66.05 o
 -10   1  11        1.89      -35.73     51.47 o
  -9   1  11        1.69        3.43     37.48 o
  -8   1  11       29.15       20.36     32.41 o
  -7   1  11        8.50      -13.16     36.69 o
  -6   1  11        1.95        6.36     32.71 o
  -5   1  11        3.72        1.67     27.13 o
  -4   1  11     3510.77     3787.93     47.56 o
  -3   1  11      483.13      493.12     21.67 o
  -2   1  11     2731.99     2846.56     36.34 o
  -1   1  11     1222.66     1265.57     26.15 o
   0   1  11     2488.82     2483.89     33.98 o
   1   1  11     1405.68     1412.11     28.44 o
   2   1  11       61.11       67.26     34.19 o
   3   1  11      304.96      329.74     22.48 o
   4   1  11      434.32      409.37     29.01 o
   5   1  11        1.29       -7.42     30.51 o
   6   1  11      189.23      176.02     27.05 o
   7   1  11        2.48      -30.39     39.21 o
   8   1  11       40.05       15.47     40.59 o
   9   1  11        5.17      -44.70     44.70 o
  10   1  11        0.16      -30.47     47.18 o
  11   1  11        0.53      106.69     49.95 o
 -12   2  11        1.85       60.07    100.72 o
 -11   2  11        1.75       15.83     53.14 o
 -10   2  11       19.95       17.00     38.73 o
  -9   2  11        0.89      -26.06     39.74 o
  -8   2  11      166.83      150.45     30.39 o
  -7   2  11      232.13      250.95     30.52 o
  -6   2  11     1566.56     1577.91     39.90 o
  -5   2  11        6.34        1.55     27.77 o
  -4   2  11      446.62      379.66     23.38 o
  -3   2  11     1965.65     1995.58     34.30 o
  -2   2  11      319.27      367.17     30.58 o
  -1   2  11      104.14      103.25     15.88 o
   0   2  11     8803.19     8709.38     64.44 o
   1   2  11      328.23      348.59     26.84 o
   2   2  11     1562.97     1644.38     31.68 o
   3   2  11       30.70       21.03     26.49 o
   4   2  11     1348.14     1510.54     36.62 o
   5   2  11      782.02      813.23     32.06 o
   6   2  11        8.43       23.32     31.30 o
   7   2  11        3.81        6.43     33.58 o
   8   2  11        0.09      -47.36     47.36 o
   9   2  11        1.57       24.88     42.28 o
  10   2  11        2.78      -24.09     49.04 o
  11   2  11        5.08      -39.15     78.67 o
 -12   3  11        3.60       25.76     70.53 o
 -11   3  11       42.78       30.78     70.75 o
 -10   3  11       69.73      -24.36     71.15 o
  -9   3  11       32.69       45.67     42.90 o
  -8   3  11      561.42      459.48     52.09 o
  -7   3  11        1.15       -7.72     56.26 o
  -6   3  11      892.39     1044.79     52.32 o
  -5   3  11      321.89      330.88     35.24 o
  -4   3  11     1705.67     1792.80     51.19 o
  -3   3  11     8000.85     8307.38     97.36 o
  -2   3  11      361.68      335.11     29.20 o
  -1   3  11      626.47      498.43     29.54 o
   0   3  11     2059.63     2151.64     46.68 o
   1   3  11     3331.87     3341.49     58.58 o
   2   3  11      342.32      369.78     29.15 o
   3   3  11     1550.05     1493.44     47.53 o
   4   3  11       99.60       78.87     32.30 o
   5   3  11       79.28       72.90     32.70 o
   6   3  11        1.03       -5.07     49.56 o
   7   3  11      311.20      397.97     51.64 o
   8   3  11      186.39      193.26     50.51 o
   9   3  11        1.85      -14.66     61.00 o
  10   3  11        1.48      -69.40     77.58 o
  11   3  11        1.43       42.73     56.66 o
 -12   4  11        9.17        8.51     74.08 o
 -11   4  11        6.99       54.29     66.69 o
 -10   4  11       64.01      -35.57     67.15 o
  -9   4  11       79.20      112.53     45.10 o
  -8   4  11      357.33      338.15     48.71 o
  -7   4  11     2087.43     2372.93     78.36 o
  -6   4  11        8.62      -34.00     49.44 o
  -5   4  11       48.68       55.64     33.71 o
  -4   4  11      159.64      110.33     30.84 o
  -3   4  11     2274.13     2350.66     56.21 o
  -2   4  11     2159.54     2360.92     52.32 o
  -1   4  11     5940.07     5628.89     74.59 o
   0   4  11     2393.93     2365.15     50.80 o
   1   4  11     2981.72     2817.46     57.79 o
   2   4  11     1690.88     1712.24     49.39 o
   3   4  11     2449.87     2420.68     62.02 o
   4   4  11     1393.24     1318.16     51.47 o
   5   4  11      309.00      303.14     41.16 o
   6   4  11       75.59       93.87     37.77 o
   7   4  11      128.25      217.79     45.72 o
   8   4  11       45.25      -67.15     69.68 o
   9   4  11        7.61       19.06     47.24 o
  10   4  11        9.01       29.77     73.12 o
  11   4  11        4.75      -92.40     92.40 o
 -12   5  11        0.28       39.07     70.08 o
 -11   5  11       61.54       94.83     50.63 o
 -10   5  11       19.64      -58.58     68.50 o
  -9   5  11      101.54       33.88     68.39 o
  -8   5  11       31.43       50.06     40.82 o
  -7   5  11       23.27       57.22     57.62 o
  -6   5  11      919.33      949.17     55.42 o
  -5   5  11       53.15       21.09     49.72 o
  -4   5  11     3411.95     3732.02     78.31 o
  -3   5  11     1572.31     1662.57     50.57 o
  -2   5  11       18.80       53.67     24.30 o
  -1   5  11     1631.54     1657.44     46.23 o
   0   5  11     2105.80     2061.27     51.98 o
   1   5  11     3014.13     3039.59     64.44 o
   2   5  11       12.07        8.96     35.63 o
   3   5  11     3052.52     3014.84     72.95 o
   4   5  11      664.38      551.77     43.19 o
   5   5  11      195.61      243.44     37.66 o
   6   5  11      101.89       80.90     37.72 o
   7   5  11       50.64        9.13     61.06 o
   8   5  11       14.06      -45.67     66.07 o
   9   5  11       11.12      -12.01     69.80 o
  10   5  11        6.39        9.02     53.05 o
  11   5  11        1.30       59.70     86.43 o
 -12   6  11        1.18      -80.17     80.17 o
 -11   6  11        3.89      -71.94     71.94 o
 -10   6  11       13.54       34.22     69.29 o
  -9   6  11       51.59       10.66     71.94 o
  -8   6  11      196.61      201.04     49.22 o
  -7   6  11      189.37      209.50     44.26 o
  -6   6  11      188.97      213.22     41.66 o
  -5   6  11     2546.66     2305.22     72.78 o
  -4   6  11       50.08       22.78     46.96 o
  -3   6  11      815.62     1015.19     43.52 o
  -2   6  11      321.00      405.30     32.08 o
  -1   6  11      182.17      158.59     28.58 o
   0   6  11     9611.77     8632.79    111.51 o
   1   6  11      896.72      878.59     41.49 o
   2   6  11      386.31      346.33     34.90 o
   3   6  11      422.68      467.26     38.51 o
   4   6  11      690.41      721.46     47.86 o
   5   6  11      257.77      200.93     41.21 o
   6   6  11       80.22       73.52     38.34 o
   7   6  11      237.47      315.21     47.98 o
   8   6  11       28.45       51.70     47.41 o
   9   6  11       25.76      -46.12     82.99 o
  10   6  11        2.72      -80.85     80.85 o
 -11   7  11        7.33      -37.89     70.47 o
 -10   7  11        5.30      -73.85     73.85 o
  -9   7  11       42.33      -18.60     69.46 o
  -8   7  11      142.93      104.19     49.22 o
  -7   7  11       54.35        3.21     56.83 o
  -6   7  11      440.80      491.16     46.34 o
  -5   7  11      452.65      502.04     45.05 o
  -4   7  11     2786.43     2782.17     75.71 o
  -3   7  11      264.50      280.59     37.15 o
  -2   7  11     1386.84     1405.55     49.72 o
  -1   7  11      785.79      748.07     40.08 o
   0   7  11       24.32      -15.62     38.51 o
   1   7  11     1091.24      967.61     44.71 o
   2   7  11       30.27       80.06     29.49 o
   3   7  11     1961.50     1869.87     62.86 o
   4   7  11      944.38      889.52     52.04 o
   5   7  11      322.56      340.46     43.86 o
   6   7  11      275.82      281.10     44.93 o
   7   7  11       17.66      -63.48     63.48 o
   8   7  11       44.67      -15.56     70.19 o
   9   7  11        4.00       -8.68     72.78 o
  10   7  11       14.31      -78.20     78.20 o
 -11   8  11        0.22       41.83     49.16 o
 -10   8  11       30.88       54.01     47.81 o
  -9   8  11       27.70      -35.18     71.32 o
  -8   8  11       13.78      113.66     45.50 o
  -7   8  11      508.26      457.39     55.93 o
  -6   8  11      303.32      238.81     46.74 o
  -5   8  11      749.32      805.35     53.05 o
  -4   8  11      781.17      985.59     54.24 o
  -3   8  11     1044.63     1023.31     51.64 o
  -2   8  11      814.89      628.89     44.26 o
  -1   8  11     2644.12     2744.28     67.09 o
   0   8  11      119.13      183.68     30.27 o
   1   8  11      117.52      149.57     31.97 o
   2   8  11     2638.62     2534.00     74.08 o
   3   8  11       40.00       63.20     33.09 o
   4   8  11      164.44       33.94     37.55 o
   5   8  11       61.03       39.52     54.12 o
   6   8  11      122.00      110.39     43.64 o
   7   8  11      195.33      181.76     53.56 o
   8   8  11        1.05       20.47     76.34 o
   9   8  11       15.23       67.93     52.88 o
  10   8  11        0.13       59.53     55.70 o
 -10   9  11        0.27      -61.11     76.84 o
  -9   9  11       58.01       57.73     70.19 o
  -8   9  11       86.99      215.25     49.56 o
  -7   9  11       71.66      -12.52     48.99 o
  -6   9  11      428.88      358.73     56.66 o
  -5   9  11       40.46       -3.10     57.05 o
  -4   9  11       88.04      119.63     38.84 o
  -3   9  11      472.80      491.72     44.82 o
  -2   9  11     1953.50     1856.96     64.16 o
  -1   9  11      906.24      895.72     49.16 o
   0   9  11        3.07       14.21     45.16 o
   1   9  11     1047.47     1025.56     49.50 o
   2   9  11       11.68       45.05     48.20 o
   3   9  11     1353.40     1379.50     62.64 o
   4   9  11        1.71       84.17     33.38 o
   5   9  11       95.28      128.26     39.75 o
   6   9  11      283.96      377.05     53.67 o
   7   9  11        2.72       15.11     63.93 o
   8   9  11        3.08       -4.34     68.27 o
   9   9  11        1.34       33.15     77.97 o
 -10  10  11       21.57      -32.08     72.73 o
  -9  10  11        7.47        0.00     73.91 o
  -8  10  11       14.28      -41.10     69.96 o
  -7  10  11       30.19       26.78     69.01 o
  -6  10  11        7.59      -17.76     62.47 o
  -5  10  11      541.76      595.80     58.86 o
  -4  10  11        0.19      -28.02     54.74 o
  -3  10  11      157.63      140.72     40.59 o
  -2  10  11      534.19      380.66     45.16 o
  -1  10  11      149.15      257.59     35.18 o
   0  10  11      859.59      840.25     50.74 o
   1  10  11      220.97      213.28     40.37 o
   2  10  11      797.15      662.94     52.71 o
   3  10  11      293.80      383.70     43.07 o
   4  10  11      192.48      185.93     42.34 o
   5  10  11       49.74       71.15     40.65 o
   6  10  11       24.30       90.71     45.89 o
   7  10  11       18.80      -56.15     70.64 o
   8  10  11        4.89       45.38     76.05 o
   9  10  11       10.37      -85.81     85.81 o
  -9  11  11       25.84      -36.81     77.07 o
  -8  11  11       10.20       34.90     72.67 o
  -7  11  11        3.22      -69.80     69.80 o
  -6  11  11       73.93       28.70     48.82 o
  -5  11  11        8.20      -54.07     66.92 o
  -4  11  11      382.87      469.12     52.83 o
  -3  11  11      231.25      269.43     45.55 o
  -2  11  11        0.34       17.82     50.51 o
  -1  11  11      828.84      844.31     52.83 o
   0  11  11       50.52       36.76     47.64 o
   1  11  11      341.94      371.08     43.69 o
   2  11  11        0.13        5.98     51.02 o
   3  11  11       18.84       67.99     38.51 o
   4  11  11      157.68       70.08     46.45 o
   5  11  11      109.66       72.73     47.30 o
   6  11  11       75.75      127.75     48.03 o
   7  11  11        9.48       46.91     48.65 o
   8  11  11       17.38      -23.85     79.49 o
  -8  12  11       12.15        4.57     79.60 o
  -7  12  11        5.76       39.30     67.99 o
  -6  12  11        4.35      -12.35     67.15 o
  -5  12  11        6.64      125.83     42.45 o
  -4  12  11       17.99       21.76     68.39 o
  -3  12  11      141.44       34.22     65.85 o
  -2  12  11        5.34       29.20     54.18 o
  -1  12  11        0.45      -54.01     54.01 o
   0  12  11      106.04       49.50     42.34 o
   1  12  11        0.26       -9.36     50.12 o
   2  12  11      132.53       38.67     63.71 o
   3  12  11       48.43       41.89     42.06 o
   4  12  11       26.03       86.09     41.72 o
   5  12  11       51.09       66.92     70.53 o
   6  12  11        0.05        8.23     62.86 o
   7  12  11       12.86      -54.40     75.38 o
  -8  13  11        4.32      -86.65     86.65 o
  -7  13  11        3.40       46.68     49.89 o
  -6  13  11        5.03      -80.96     80.96 o
  -5  13  11        0.65      -50.06     66.92 o
  -4  13  11        2.67       31.46     68.27 o
  -3  13  11      151.36      146.58     50.46 o
  -2  13  11      215.21      218.97     48.32 o
  -1  13  11        0.83       61.17     38.84 o
   0  13  11        0.21      -61.85     61.85 o
   1  13  11       35.40       34.22     59.59 o
   2  13  11       46.39       87.50     42.90 o
   3  13  11       17.23      -60.38     60.38 o
   4  13  11        2.73      -15.17     64.44 o
   5  13  11        2.04      -24.07     65.23 o
   6  13  11       26.84       21.99     69.51 o
  -7  14  11        7.45       54.80     77.97 o
  -6  14  11        1.85       47.24     73.01 o
  -5  14  11        2.67       22.49     71.94 o
  -4  14  11        0.45      -12.74     70.13 o
  -3  14  11        0.46      -70.36     70.36 o
  -2  14  11       26.51       21.14     47.47 o
  -1  14  11        6.99      -29.60     65.23 o
   0  14  11        0.15       11.05     62.58 o
   1  14  11       29.81       -7.44     67.26 o
   2  14  11       21.84       34.11     64.10 o
   3  14  11        3.82      -66.07     66.07 o
   4  14  11        0.25      -48.88     63.93 o
   5  14  11       12.34      -75.77     75.77 o
  -5  15  11        0.02      -57.96     79.38 o
  -4  15  11        0.69      -32.14     71.77 o
  -3  15  11        3.29       98.04     48.26 o
  -2  15  11       16.77       93.81     45.21 o
  -1  15  11        3.18       24.13     62.47 o
   0  15  11        4.19      -64.72     64.72 o
   1  15  11        6.69      -71.43     71.43 o
   2  15  11       10.43       20.52     72.50 o
   3  15  11       11.33       16.91     68.39 o
   4  15  11       15.11       61.40     71.54 o
  -3  16  11        5.47      -66.02     81.35 o
  -2  16  11       24.79       13.53     68.61 o
  -1  16  11       64.85       65.51     74.53 o
   0  16  11        0.13       -4.34     67.43 o
   1  16  11        6.54      -73.57     73.57 o
   2  16  11       12.61       53.22     69.57 o
 -12   0  12        6.97       58.18     54.18 o
 -11   0  12        1.83      -11.73     67.99 o
 -10   0  12      201.94      163.16     49.78 o
  -9   0  12       49.25       12.12     63.88 o
  -8   0  12     1043.54     1075.51     60.27 o
  -7   0  12      210.66      163.83     39.63 o
  -6   0  12       14.23      -17.08     43.86 o
  -5   0  12      373.36      446.90     37.72 o
  -4   0  12    12189.41    11965.60    132.37 o
  -3   0  12     4701.32     4893.33     72.05 o
  -2   0  12      455.56      382.07     26.10 o
  -1   0  12    13165.00    13459.09    139.36 o
   0   0  12     3114.06     3338.56     57.84 o
   1   0  12     3658.53     3605.96     61.11 o
   2   0  12     1005.40      963.38     36.87 o
   3   0  12     1464.41     1518.07     49.22 o
   4   0  12     7410.64     7692.53    111.23 o
   5   0  12       85.97       33.49     48.71 o
   6   0  12      278.17      258.43     36.87 o
   7   0  12      128.21       14.21     62.41 o
   8   0  12      102.59       68.95     49.39 o
   9   0  12        1.27       10.99     63.65 o
  10   0  12       16.39       52.49     49.39 o
  11   0  12       12.09      -88.79     88.79 o
 -12   1  12       16.01       31.02     88.03 o
 -11   1  12       52.83      151.43     85.81 o
 -10   1  12       20.13       39.39     37.85 o
  -9   1  12       49.67       12.01     43.39 o
  -8   1  12       15.54      -14.71     39.31 o
  -7   1  12     1164.66     1102.95     39.62 o
  -6   1  12      181.31      182.40     25.04 o
  -5   1  12     2550.78     2681.54     52.43 o
  -4   1  12     2802.15     3131.00     76.34 o
  -3   1  12      127.84      164.42     35.21 o
  -2   1  12      650.02      712.76     76.90 o
  -1   1  12     1444.27     1433.07     28.86 o
   0   1  12    18497.23    18478.47    208.17 o
   1   1  12     3551.92     3600.56     80.65 o
   2   1  12      460.48      492.54     21.67 o
   3   1  12     1080.81     1145.62     31.81 o
   4   1  12      260.08      237.48     27.03 o
   5   1  12      258.62      276.15     25.04 o
   6   1  12      239.37      238.75     28.16 o
   7   1  12      484.67      531.78     73.35 o
   8   1  12      149.11      166.03     46.68 o
   9   1  12        9.41       31.20     66.84 o
  10   1  12        3.38       61.51     41.75 o
  11   1  12        2.91      -11.84     59.99 o
 -12   2  12        5.99      -11.10     56.79 o
 -11   2  12       16.01       14.96     51.27 o
 -10   2  12       27.57       49.94     32.90 o
  -9   2  12        6.26      -42.85     42.85 o
  -8   2  12      204.53      146.63     31.63 o
  -7   2  12      147.62      189.26     76.39 o
  -6   2  12       70.13      132.27     23.62 o
  -5   2  12      200.84      257.42     24.09 o
  -4   2  12      184.98      193.03     22.32 o
  -3   2  12    10108.50    10004.23     74.67 o
  -2   2  12     2088.85     2277.75     34.72 o
  -1   2  12     5103.56     5564.27    120.53 o
   0   2  12      661.92      722.25     24.12 o
   1   2  12      302.10      351.01     19.69 o
   2   2  12     1792.32     1747.39     34.36 o
   3   2  12     5346.91     5326.38     60.58 o
   4   2  12      779.04      707.68     52.06 o
   5   2  12      218.98      264.52     25.85 o
   6   2  12      280.04      306.24     29.68 o
   7   2  12       37.97       27.40     43.24 o
   8   2  12       55.75       83.54     36.66 o
   9   2  12        6.35       71.18     46.85 o
  10   2  12        5.10      -27.69     51.65 o
  11   2  12       16.44       53.71    100.18 o
 -12   3  12        6.46        8.63     51.53 o
 -11   3  12       27.09      -50.46     74.14 o
 -10   3  12        9.37       42.17     65.00 o
  -9   3  12       11.88       25.48     59.20 o
  -8   3  12       57.37       54.91     42.85 o
  -7   3  12      218.01      212.77     46.17 o
  -6   3  12      286.86      300.49     41.16 o
  -5   3  12      780.83      798.64     45.72 o
  -4   3  12     1931.51     1866.21     54.07 o
  -3   3  12       19.22       36.25     37.72 o
  -2   3  12     5157.33     5307.48     74.70 o
  -1   3  12     1340.08     1372.85     40.65 o
   0   3  12     1030.08     1069.48     38.67 o
   1   3  12     2680.28     2616.36     54.97 o
   2   3  12     2383.35     2408.10     55.48 o
   3   3  12     2643.29     2525.20     62.58 o
   4   3  12        6.25       32.76     40.37 o
   5   3  12      197.70      213.44     36.36 o
   6   3  12        2.66       41.72     34.11 o
   7   3  12      238.31      261.42     51.30 o
   8   3  12       25.80      -67.54     67.54 o
   9   3  12       19.38      -41.10     67.37 o
  10   3  12       26.39      -77.24     77.24 o
  11   3  12        1.82       84.51     55.25 o
 -12   4  12        0.32       81.69     51.36 o
 -11   4  12        2.13       43.13     67.71 o
 -10   4  12       43.78       39.52     58.91 o
  -9   4  12        4.63      -32.98     64.95 o
  -8   4  12      201.65      139.20     46.34 o
  -7   4  12       51.27       27.57     59.53 o
  -6   4  12     1065.83      882.02     54.24 o
  -5   4  12     1332.07     1449.86     54.01 o
  -4   4  12      775.15      850.74     43.02 o
  -3   4  12       89.02      142.24     31.51 o
  -2   4  12        0.37      -34.28     35.74 o
  -1   4  12     4383.46     4079.92     66.58 o
   0   4  12      352.63      300.94     28.41 o
   1   4  12     1949.11     1822.85     49.50 o
   2   4  12      230.05      305.79     30.78 o
   3   4  12      201.29      205.89     33.43 o
   4   4  12      441.28      402.70     39.13 o
   5   4  12        6.29       28.19     45.67 o
   6   4  12      393.04      363.86     45.67 o
   7   4  12       51.67      -30.27     64.95 o
   8   4  12       51.69       72.28     46.00 o
   9   4  12        0.38      -65.85     69.23 o
  10   4  12       19.57       43.02     77.29 o
  11   4  12        0.03      -32.87     82.65 o
 -12   5  12        3.27        4.34     70.87 o
 -11   5  12        0.22      -72.56     72.56 o
 -10   5  12       21.89       49.95     46.74 o
  -9   5  12      174.71      139.25     51.53 o
  -8   5  12       15.41      -28.70     58.52 o
  -7   5  12        3.76       78.87     41.16 o
  -6   5  12       73.49       86.03     37.32 o
  -5   5  12      365.70      337.19     40.42 o
  -4   5  12      327.77      499.56     39.13 o
  -3   5  12     1293.38     1339.02     48.94 o
  -2   5  12      237.78      239.94     30.78 o
  -1   5  12     4455.73     4480.82     73.07 o
   0   5  12     1255.85     1112.50     41.38 o
   1   5  12      634.55      674.56     36.81 o
   2   5  12      512.68      450.91     34.45 o
   3   5  12      819.39      957.80     45.33 o
   4   5  12       83.43       58.86     34.50 o
   5   5  12      140.73       36.70     52.09 o
   6   5  12       10.50      -16.46     54.29 o
   7   5  12       41.66      -40.93     67.15 o
   8   5  12       23.69       25.09     64.21 o
   9   5  12        4.16      118.22     48.65 o
  10   5  12        3.80      -54.69     85.75 o
 -11   6  12        3.28      -36.76     72.56 o
 -10   6  12       11.21       15.33     66.86 o
  -9   6  12        0.05      -67.93     67.93 o
  -8   6  12        7.28      -30.11     65.45 o
  -7   6  12       59.76       59.82     39.30 o
  -6   6  12      253.86      282.17     42.73 o
  -5   6  12      261.57      337.81     45.10 o
  -4   6  12       49.75       25.99     52.26 o
  -3   6  12       48.20       58.29     29.88 o
  -2   6  12       26.50       35.97     29.99 o
  -1   6  12      255.90      320.62     32.36 o
   0   6  12      143.91      185.82     31.46 o
   1   6  12      993.59      906.04     41.10 o
   2   6  12      769.89      622.69     40.14 o
   3   6  12      376.56      423.00     37.27 o
   4   6  12       43.33       11.73     48.48 o
   5   6  12       65.94       73.40     35.97 o
   6   6  12        2.01        8.63     53.56 o
   7   6  12       44.41      -18.10     44.09 o
   8   6  12       24.90      -26.50     67.88 o
   9   6  12       12.59      -79.72     79.72 o
  10   6  12        1.99       91.84     54.80 o
 -11   7  12        0.02        4.28     67.26 o
 -10   7  12        4.04       36.03     67.48 o
  -9   7  12       15.68       60.32     66.30 o
  -8   7  12       40.06       91.78     48.37 o
  -7   7  12       14.10       -6.43     59.65 o
  -6   7  12       72.43       50.40     57.56 o
  -5   7  12      235.13      140.77     42.11 o
  -4   7  12        2.04       -2.54     52.43 o
  -3   7  12        0.17      -14.09     49.56 o
  -2   7  12     1868.35     1700.96     56.49 o
  -1   7  12       18.55        0.00     39.30 o
   0   7  12     1597.68     1562.56     52.26 o
   1   7  12      868.87      725.18     43.75 o
   2   7  12      313.73      363.13     37.49 o
   3   7  12       98.41       -4.68     49.22 o
   4   7  12        0.56      -47.92     47.92 o
   5   7  12        3.33        2.76     53.95 o
   6   7  12      307.34      279.74     49.78 o
   7   7  12        1.10      -48.43     66.53 o
   8   7  12        4.18      -15.84     74.47 o
   9   7  12        1.02        4.40     77.58 o
  10   7  12        3.15       -9.70     78.70 o
 -11   8  12        0.72       -8.79     75.32 o
 -10   8  12        2.60       -8.34     72.95 o
  -9   8  12        0.21      -27.68     68.44 o
  -8   8  12       27.60       26.05     65.96 o
  -7   8  12       13.01      -65.45     65.45 o
  -6   8  12       53.61       78.93     44.65 o
  -5   8  12        0.13      -54.86     54.86 o
  -4   8  12      270.91      309.34     44.20 o
  -3   8  12       43.14      -53.33     53.33 o
  -2   8  12        8.17        7.16     47.08 o
  -1   8  12       71.28      101.20     31.63 o
   0   8  12       87.85       76.17     30.44 o
   1   8  12      411.37      407.95     38.96 o
   2   8  12      841.36      758.05     47.70 o
   3   8  12      279.25      157.80     39.86 o
   4   8  12       68.42       78.36     38.39 o
   5   8  12       13.48      -43.75     54.18 o
   6   8  12        0.26       51.36     60.15 o
   7   8  12        4.18      -14.66     59.93 o
   8   8  12        0.04      -54.91     70.81 o
   9   8  12        6.71      -82.71     82.71 o
 -10   9  12        0.45       13.31     72.28 o
  -9   9  12        2.00      -58.86     70.30 o
  -8   9  12       14.59       39.75     65.68 o
  -7   9  12       61.59       14.66     70.98 o
  -6   9  12       11.47      -23.73     66.41 o
  -5   9  12        0.20      -28.53     58.46 o
  -4   9  12      221.28      168.12     42.79 o
  -3   9  12        0.32      -46.96     52.83 o
  -2   9  12      108.30       41.32     38.84 o
  -1   9  12      442.47      443.18     42.68 o
   0   9  12        1.00       36.70     46.96 o
   1   9  12      290.23      314.53     39.07 o
   2   9  12     1008.00     1015.24     56.94 o
   3   9  12      187.53      163.49     41.10 o
   4   9  12      135.91      127.47     37.77 o
   5   9  12        7.52       43.52     51.92 o
   6   9  12       29.25       58.13     65.79 o
   7   9  12       24.22      -11.67     65.06 o
   8   9  12        0.00        8.91     72.50 o
   9   9  12        0.46      108.92     53.84 o
 -10  10  12        6.95      -18.60     80.85 o
  -9  10  12        0.21      -57.67     77.46 o
  -8  10  12       13.33      -33.60     68.78 o
  -7  10  12       53.37      -58.41     70.42 o
  -6  10  12      169.30      141.73     53.50 o
  -5  10  12        0.33       20.52     56.77 o
  -4  10  12        4.12       16.07     55.98 o
  -3  10  12      261.93      363.01     43.86 o
  -2  10  12      162.25      182.32     40.93 o
  -1  10  12      269.00      233.46     40.08 o
   0  10  12       12.27       54.69     32.64 o
   1  10  12        3.16      -50.40     50.40 o
   2  10  12      168.07      253.02     40.99 o
   3  10  12      223.51      261.93     43.35 o
   4  10  12       26.75       49.78     54.80 o
   5  10  12        3.62      -60.94     60.94 o
   6  10  12       94.29      186.16     50.29 o
   7  10  12        0.77      -66.13     71.82 o
   8  10  12       10.01        9.36     73.57 o
  -9  11  12       15.05      -56.21     83.55 o
  -8  11  12        2.21       22.33     72.28 o
  -7  11  12       17.82       45.72     65.85 o
  -6  11  12       64.97       19.51     71.99 o
  -5  11  12      134.87       62.52     78.03 o
  -4  11  12       56.96       13.87     64.27 o
  -3  11  12       10.04       54.91     57.00 o
  -2  11  12      268.36      254.54     43.86 o
  -1  11  12       27.43      122.17     35.41 o
   0  11  12      282.42      295.59     43.81 o
   1  11  12        0.28      -44.37     49.50 o
   2  11  12      208.55      228.78     44.26 o
   3  11  12      108.02      131.98     40.14 o
   4  11  12        8.47       36.87     56.10 o
   5  11  12       37.64       28.47     65.40 o
   6  11  12        4.55       58.63     60.15 o
   7  11  12       20.77       61.34     47.75 o
   8  11  12        0.82       59.08     53.95 o
  -8  12  12       25.45      115.86     57.73 o
  -7  12  12        3.48      -13.31     68.22 o
  -6  12  12       22.06       12.57     69.74 o
  -5  12  12      232.05      269.60     55.98 o
  -4  12  12      137.35      206.74     47.58 o
  -3  12  12      113.50       62.97     68.55 o
  -2  12  12        2.09       -6.60     55.36 o
  -1  12  12      696.04      884.17     56.49 o
   0  12  12        0.16      -44.43     55.31 o
   1  12  12      343.59      339.67     48.60 o
   2  12  12        0.72        9.87     52.83 o
   3  12  12        1.21       -6.88     60.55 o
   4  12  12       95.06      122.45     43.75 o
   5  12  12       41.37       79.89     46.68 o
   6  12  12       31.88       45.95     65.45 o
   7  12  12        0.20       41.89     50.01 o
  -7  13  12       39.00      -70.98     80.68 o
  -6  13  12       18.49       67.26     73.18 o
  -5  13  12       37.05      -78.76     78.76 o
  -4  13  12      163.04      228.89     55.08 o
  -3  13  12      161.94      151.49     52.09 o
  -2  13  12      139.76      242.70     49.10 o
  -1  13  12       26.83       48.32     60.55 o
   0  13  12      277.52      296.71     50.18 o
   1  13  12       29.07      -31.40     59.03 o
   2  13  12      147.19      177.42     50.12 o
   3  13  12       50.37       22.27     67.31 o
   4  13  12       18.64      -67.09     67.09 o
   5  13  12       44.51       71.43     48.99 o
   6  13  12        0.16       40.25     73.97 o
  -6  14  12       53.42        9.58     82.65 o
  -5  14  12        9.82      -77.91     77.91 o
  -4  14  12        1.11       93.02     46.62 o
  -3  14  12      219.23      200.76     55.48 o
  -2  14  12       44.29      -42.85     71.60 o
  -1  14  12      109.63      157.57     44.99 o
   0  14  12        9.68       48.65     60.32 o
   1  14  12       62.66      149.79     44.14 o
   2  14  12      118.69       50.40     67.93 o
   3  14  12       38.13       31.97     68.84 o
   4  14  12       18.47       -8.34     68.10 o
   5  14  12        0.76      -30.78     72.84 o
  -5  15  12       27.74       44.26     84.85 o
  -4  15  12       23.70       18.60     71.99 o
  -3  15  12        0.67      -17.70     72.16 o
  -2  15  12      149.42       38.00     77.74 o
  -1  15  12        2.17       65.12     65.96 o
   0  15  12       13.85      -16.18     69.12 o
   1  15  12       91.78      178.49     49.84 o
   2  15  12       26.17       69.06     50.68 o
   3  15  12       58.78       92.57     50.12 o
  -2  16  12       20.08       61.68     56.10 o
  -1  16  12      111.02       66.13     59.87 o
   0  16  12       16.42      -17.53     70.64 o
   1  16  12       69.57       75.26     51.30 o
 -12   1  13        0.63      -16.16     56.93 o
 -11   1  13        0.91       18.13     51.52 o
 -10   1  13        2.40      -24.34     38.00 o
  -9   1  13        9.22        7.11     43.82 o
  -8   1  13       70.74        0.63     43.17 o
  -7   1  13       17.69       27.21     76.34 o
  -6   1  13      634.24      603.63     30.08 o
  -5   1  13      653.87      705.36     30.08 o
  -4   1  13        3.25      -29.73     29.73 o
  -3   1  13      159.21      131.98     19.85 o
  -2   1  13       19.64      -10.75     24.41 o
  -1   1  13      107.28       95.84     18.30 o
   0   1  13     3466.54     3437.84     64.44 o
   1   1  13      299.40      267.58     21.59 o
   2   1  13      912.91      986.52     34.78 o
   3   1  13       77.07       99.60     44.96 o
   4   1  13      454.51      547.08     31.10 o
   5   1  13       13.83       31.36     24.28 o
   6   1  13        6.54       18.06     36.98 o
   7   1  13       75.26       47.76     57.00 o
   8   1  13       26.29       20.57     45.33 o
   9   1  13       14.78       75.76     30.76 o
  10   1  13        1.89       12.43     54.05 o
  11   1  13        2.07       52.10     60.08 o
 -12   2  13        0.70      -62.58     62.58 o
 -11   2  13        8.80        2.19     50.48 o
 -10   2  13        0.91       11.16     46.28 o
  -9   2  13       68.16        9.80     43.55 o
  -8   2  13        1.28       17.05     43.99 o
  -7   2  13       48.58       81.70     26.98 o
  -6   2  13       74.82       63.98     24.18 o
  -5   2  13        4.40       35.97     25.55 o
  -4   2  13     6977.03     7052.00     85.33 o
  -3   2  13      462.04      473.58     25.05 o
  -2   2  13      134.40      134.33     21.45 o
  -1   2  13      168.10      210.61     60.18 o
   0   2  13     1118.20     1195.43     59.79 o
   1   2  13      388.81      350.25     22.07 o
   2   2  13      683.02      717.92     28.08 o
   3   2  13     1259.38     1259.30     43.07 o
   4   2  13      940.21      971.36     36.37 o
   5   2  13       19.98       -0.01     32.16 o
   6   2  13       49.41       43.56     37.58 o
   7   2  13       73.35       31.47     38.85 o
   8   2  13       33.92        1.21     57.76 o
   9   2  13        1.56       17.95     54.40 o
  10   2  13        3.87      -55.62     55.62 o
  11   2  13        0.08       27.83     47.26 o
 -12   3  13        6.28        0.00     77.12 o
 -11   3  13        2.67       33.94     50.12 o
 -10   3  13        0.47      -32.64     48.26 o
  -9   3  13        7.32      -58.24     58.24 o
  -8   3  13      454.20      248.96     50.91 o
  -7   3  13     1362.23     1339.08     64.21 o
  -6   3  13      670.10      658.60     47.41 o
  -5   3  13      485.48      577.76     43.13 o
  -4   3  13       92.59       63.71     30.84 o
  -3   3  13      684.61      640.17     39.46 o
  -2   3  13      138.78      143.31     27.68 o
  -1   3  13     5862.31     5711.65     79.44 o
   0   3  13     3499.09     3387.38     62.80 o
   1   3  13     1561.12     1441.85     45.83 o
   2   3  13      632.13      643.04     37.83 o
   3   3  13      514.62      513.94     40.08 o
   4   3  13      348.70      376.54     37.43 o
   5   3  13       92.52       87.16     35.29 o
   6   3  13      165.43      222.18     42.23 o
   7   3  13      187.48      214.46     51.02 o
   8   3  13        0.59       66.30     44.09 o
   9   3  13        5.24        0.00     64.78 o
  10   3  13       19.12      -17.25     71.88 o
 -12   4  13        0.39       88.51     52.60 o
 -11   4  13       21.08      -52.37     78.31 o
 -10   4  13        0.28       40.76     62.86 o
  -9   4  13       48.99       54.63     66.75 o
  -8   4  13      156.90       47.08     69.01 o
  -7   4  13      182.53      104.81     43.35 o
  -6   4  13       76.12      110.95     40.76 o
  -5   4  13     1200.19     1327.01     57.45 o
  -4   4  13     1925.46     1917.34     58.24 o
  -3   4  13     4227.91     4324.20     78.98 o
  -2   4  13     2881.29     2861.21     61.11 o
  -1   4  13        3.27        7.05     33.60 o
   0   4  13       13.77       12.23     35.46 o
   1   4  13     1233.85     1187.76     44.99 o
   2   4  13      573.61      608.82     36.53 o
   3   4  13     3559.64     3266.62     76.79 o
   4   4  13      121.18      120.08     33.43 o
   5   4  13      116.13       52.43     53.50 o
   6   4  13       16.67        0.00     55.70 o
   7   4  13      102.16      129.16     48.60 o
   8   4  13        3.04       25.14     62.41 o
   9   4  13        0.03      -60.44     72.22 o
  10   4  13        0.10       40.03     75.04 o
 -12   5  13       11.61       17.87     73.07 o
 -11   5  13        4.73       -8.23     74.25 o
 -10   5  13       38.50        7.61     70.75 o
  -9   5  13        0.20      -32.02     70.98 o
  -8   5  13      175.09      148.44     51.30 o
  -7   5  13      333.34      314.70     50.51 o
  -6   5  13       19.49      -22.10     52.88 o
  -5   5  13     1586.15     1541.53     64.66 o
  -4   5  13        1.73       19.62     32.53 o
  -3   5  13      283.58      318.14     35.69 o
  -2   5  13      324.89      247.78     33.83 o
  -1   5  13     2735.58     2580.51     60.55 o
   0   5  13     4644.84     4223.63     76.73 o
   1   5  13       77.59       80.11     27.79 o
   2   5  13      674.08      616.66     38.90 o
   3   5  13        0.06        6.54     41.55 o
   4   5  13      689.60      715.60     45.67 o
   5   5  13       13.06        0.00     34.67 o
   6   5  13      245.34      279.91     43.58 o
   7   5  13       87.15      161.86     45.95 o
   8   5  13       45.27       48.82     65.12 o
   9   5  13       12.59      -21.09     79.60 o
  10   5  13        2.52       46.79     78.36 o
 -11   6  13       18.98      -16.86     68.55 o
 -10   6  13       26.16      -47.47     73.12 o
  -9   6  13      160.42       90.99     52.71 o
  -8   6  13       71.98        3.44     67.09 o
  -7   6  13       40.36       41.44     58.52 o
  -6   6  13      331.61      290.06     45.50 o
  -5   6  13        4.74       48.32     53.84 o
  -4   6  13     3448.08     3616.84     85.92 o
  -3   6  13        3.53       27.40     41.10 o
  -2   6  13      519.91      550.30     37.60 o
  -1   6  13     5008.92     4522.15     81.07 o
   0   6  13     1269.70     1305.70     48.15 o
   1   6  13      391.09      369.50     35.52 o
   2   6  13      543.06      421.48     38.05 o
   3   6  13     1131.76     1202.30     53.33 o
   4   6  13      418.99      361.83     43.52 o
   5   6  13      732.88      836.25     55.53 o
   6   6  13       53.70       -3.04     57.11 o
   7   6  13       38.85        6.82     63.93 o
   8   6  13       51.91       31.51     74.98 o
   9   6  13       17.36      -44.37     74.08 o
  10   6  13       17.97      -89.08     89.08 o
 -11   7  13        0.36       -8.63     67.03 o
 -10   7  13       12.50      -76.17     76.17 o
  -9   7  13       49.88      -27.23     70.64 o
  -8   7  13       61.43      100.75     50.85 o
  -7   7  13      120.61      114.05     48.54 o
  -6   7  13       75.43      149.63     42.68 o
  -5   7  13     1318.94     1235.06     62.13 o
  -4   7  13       49.16       80.23     40.54 o
  -3   7  13     2693.32     2703.97     71.88 o
  -2   7  13      222.20      234.98     36.03 o
  -1   7  13      831.76      797.68     43.52 o
   0   7  13     1262.39     1190.86     49.56 o
   1   7  13      410.92      454.46     38.28 o
   2   7  13     1362.86     1251.24     55.48 o
   3   7  13      161.77      216.43     35.01 o
   4   7  13      360.43      413.30     42.56 o
   5   7  13        1.71       51.53     36.65 o
   6   7  13      250.94      299.87     46.68 o
   7   7  13       92.60       18.15     68.61 o
   8   7  13       15.28      111.97     49.72 o
   9   7  13       24.61       57.39     55.87 o
 -11   8  13        9.09       22.55     68.95 o
 -10   8  13        0.07       21.48     66.58 o
  -9   8  13       12.01      -75.43     75.43 o
  -8   8  13       64.83       73.18     74.36 o
  -7   8  13      125.63       60.32     72.11 o
  -6   8  13      282.01      298.52     49.50 o
  -5   8  13       50.02       74.87     42.06 o
  -4   8  13      290.48      215.59     45.33 o
  -3   8  13      151.52      182.04     39.18 o
  -2   8  13     3187.30     3364.04     78.87 o
  -1   8  13      397.55      349.26     40.14 o
   0   8  13       13.00       16.35     38.84 o
   1   8  13      580.08      606.34     44.14 o
   2   8  13        0.29      -19.96     44.26 o
   3   8  13      306.94      286.28     40.70 o
   4   8  13        2.84       -8.40     51.13 o
   5   8  13      184.23      188.81     43.58 o
   6   8  13      245.58      293.84     51.08 o
   7   8  13       15.73      -67.54     67.54 o
   8   8  13       10.29      -34.90     80.39 o
   9   8  13        4.02      -14.21     82.82 o
 -10   9  13       19.25      -49.50     77.24 o
  -9   9  13        8.58       17.20     68.72 o
  -8   9  13       10.70       44.48     63.37 o
  -7   9  13       92.78       89.87     50.01 o
  -6   9  13      175.77       67.93     51.98 o
  -5   9  13      143.28      174.54     45.95 o
  -4   9  13       31.19       47.75     39.07 o
  -3   9  13      744.28      636.84     50.74 o
  -2   9  13      572.55      513.94     44.03 o
  -1   9  13      494.35      483.49     42.73 o
   0   9  13       65.19       78.82     34.05 o
   1   9  13      112.16      120.65     35.35 o
   2   9  13     1530.85     1637.54     66.41 o
   3   9  13       58.45        5.64     54.24 o
   4   9  13       31.96       -5.98     54.80 o
   5   9  13        6.88       33.71     40.82 o
   6   9  13       19.27      -10.60     64.33 o
   7   9  13       30.17        4.00     66.19 o
   8   9  13        8.39      -82.54     82.54 o
   9   9  13       11.12       24.75     57.79 o
 -10  10  13        0.05      -42.62     78.14 o
  -9  10  13       33.89       31.74     70.25 o
  -8  10  13        2.14      102.72     48.37 o
  -7  10  13       20.78       -9.98     46.29 o
  -6  10  13      291.70      368.43     52.04 o
  -5  10  13        4.51       35.07     60.55 o
  -4  10  13      158.13       74.47     47.13 o
  -3  10  13        6.34       -3.10     55.87 o
  -2  10  13      202.15      187.85     43.41 o
  -1  10  13      427.45      465.40     46.12 o
   0  10  13      260.37      269.48     40.87 o
   1  10  13      229.29      178.77     41.27 o
   2  10  13       15.78       46.51     54.12 o
   3  10  13      166.07      123.13     43.35 o
   4  10  13        3.07       25.71     54.12 o
   5  10  13      259.42      325.18     50.91 o
   6  10  13       18.00       26.27     47.41 o
   7  10  13        0.32      -63.88     68.84 o
   8  10  13       12.77      -47.86     79.89 o
  -9  11  13        3.94      -85.24     85.24 o
  -8  11  13       31.07       40.82     51.13 o
  -7  11  13        0.60      118.67     47.41 o
  -6  11  13        3.75       31.85     66.36 o
  -5  11  13      298.07      340.97     56.26 o
  -4  11  13       32.09       56.88     65.00 o
  -3  11  13       68.82       88.12     43.86 o
  -2  11  13       51.45      -34.45     60.83 o
  -1  11  13       51.93       44.93     57.50 o
   0  11  13      435.16      483.66     47.41 o
   1  11  13      142.67      146.64     44.71 o
   2  11  13       75.37       40.82     57.22 o
   3  11  13       73.26       85.13     41.66 o
   4  11  13      159.21      323.89     46.40 o
   5  11  13       42.05      107.79     46.51 o
   6  11  13       18.88      -73.18     73.18 o
   7  11  13        6.77       18.04     72.22 o
  -8  12  13        5.40       67.26     72.84 o
  -7  12  13       26.94       45.05     71.43 o
  -6  12  13        8.82       63.88     74.93 o
  -5  12  13       19.67       50.63     51.13 o
  -4  12  13       89.84      -72.39     72.39 o
  -3  12  13       17.45       39.41     43.86 o
  -2  12  13       33.33       33.88     59.08 o
  -1  12  13       40.82       32.53     59.93 o
   0  12  13        3.33      -57.39     57.39 o
   1  12  13      180.64      231.88     47.75 o
   2  12  13        8.60       20.41     60.10 o
   3  12  13       14.97       38.84     60.38 o
   4  12  13       11.62       59.20     63.88 o
   5  12  13       11.28       19.51     68.22 o
   6  12  13       22.64       38.62     67.65 o
   7  12  13        0.18        9.58     71.60 o
  -7  13  13        7.85      -57.67     84.90 o
  -6  13  13       17.33      150.58     50.68 o
  -5  13  13        0.18       56.60     69.34 o
  -4  13  13       31.27       53.39     68.44 o
  -3  13  13       70.58       81.35     47.19 o
  -2  13  13       21.10      -68.78     68.78 o
  -1  13  13       31.69       59.99     62.18 o
   0  13  13        2.00      -38.96     61.34 o
   1  13  13       32.29       50.18     64.72 o
   2  13  13       42.26        7.33     61.96 o
   3  13  13        0.10      -53.22     64.95 o
   4  13  13        3.16      -55.59     67.77 o
   5  13  13       21.75       25.09     49.50 o
   6  13  13        0.88      -13.70     70.47 o
  -6  14  13        3.16      100.01     53.73 o
  -5  14  13        9.30       28.08     73.35 o
  -4  14  13        2.17       86.14     48.32 o
  -3  14  13       29.57      -25.03     49.61 o
  -2  14  13        3.42       51.59     63.82 o
  -1  14  13        1.48      -49.72     66.13 o
   0  14  13        0.06       15.39     62.75 o
   1  14  13        4.52      -54.35     62.80 o
   2  14  13        0.43        0.00     60.66 o
   3  14  13        0.08       57.34     68.27 o
   4  14  13        1.08       42.62     63.93 o
   5  14  13        9.01       -8.91     75.60 o
  -4  15  13        4.57       -9.47     66.58 o
  -3  15  13        6.67      -49.50     75.71 o
  -2  15  13        3.85       64.33     70.02 o
  -1  15  13        3.83      -68.44     68.44 o
   0  15  13        0.62      -12.46     69.91 o
   1  15  13       14.45      102.66     50.85 o
   2  15  13       16.75       47.02     79.72 o
   3  15  13       36.21      116.59     46.91 o
 -12   0  14       16.50      -60.89     87.95 o
 -11   0  14       32.29       24.75     51.70 o
 -10   0  14        4.49      -67.65     67.65 o
  -9   0  14      215.41      238.76     49.84 o
  -8   0  14       71.68       49.39     62.07 o
  -7   0  14      176.64      147.54     40.03 o
  -6   0  14       97.01       77.80     34.95 o
  -5   0  14     4610.91     4472.03     84.45 o
  -4   0  14     2534.46     2973.51     65.79 o
  -3   0  14       88.84      145.28     27.79 o
  -2   0  14     1215.76     1104.38     41.27 o
  -1   0  14      303.16      314.13     31.23 o
   0   0  14    12061.42    12248.56    132.21 o
   1   0  14      456.43      482.37     34.73 o
   2   0  14     2233.60     2181.30     58.46 o
   3   0  14     2608.96     3035.92     71.66 o
   4   0  14       28.68       22.72     48.71 o
   5   0  14       78.83      106.84     33.43 o
   6   0  14      470.58      461.11     50.12 o
   7   0  14      101.35      156.17     44.71 o
   8   0  14        7.67      -31.63     62.92 o
   9   0  14        0.31      -66.07     66.07 o
  10   0  14        0.42        0.00     83.38 o
 -12   1  14        2.13      -26.34     59.49 o
 -11   1  14        6.70       -0.62     70.08 o
 -10   1  14       21.76       18.68     63.17 o
  -9   1  14       84.46      126.23     33.46 o
  -8   1  14     1027.44     1006.45     43.83 o
  -7   1  14      233.13      178.59     31.25 o
  -6   1  14      415.02      427.21     28.56 o
  -5   1  14       43.28       71.98     24.52 o
  -4   1  14      743.95      673.63     29.39 o
  -3   1  14      199.46      184.52     21.45 o
  -2   1  14      326.11      412.33     22.81 o
  -1   1  14     8829.14     8937.16     71.94 o
   0   1  14      972.83      951.86     56.41 o
   1   1  14     1120.62     1139.10     30.87 o
   2   1  14      126.12      115.73     21.86 o
   3   1  14     1965.51     1995.45     51.30 o
   4   1  14     1568.00     1602.72     42.61 o
   5   1  14       45.88       36.14     27.43 o
   6   1  14      210.69      227.79     32.07 o
   7   1  14       19.03        4.76     45.38 o
   8   1  14       12.55      -45.51     45.51 o
   9   1  14        3.82      -33.96     59.65 o
  10   1  14       20.55       45.80     58.61 o
 -12   2  14       12.04      -23.94     55.24 o
 -11   2  14       18.13       21.41     49.75 o
 -10   2  14       22.89      -13.56     48.72 o
  -9   2  14       76.94       27.37     46.92 o
  -8   2  14       19.01       25.89     43.30 o
  -7   2  14      558.12      527.90     34.59 o
  -6   2  14       19.99       46.35     58.18 o
  -5   2  14      598.63      718.53     31.67 o
  -4   2  14     5377.71     5088.58     60.69 o
  -3   2  14       14.25       92.18     21.12 o
  -2   2  14     4056.34     4115.88     50.53 o
  -1   2  14     3003.67     3107.35     44.26 o
   0   2  14      597.19      556.93     25.33 o
   1   2  14      944.37      941.99     28.14 o
   2   2  14     4075.76     4350.49     63.73 o
   3   2  14     1175.83     1146.51     36.71 o
   4   2  14       37.56       37.20     49.33 o
   5   2  14       27.31       43.51     54.01 o
   6   2  14       14.37      -29.36     39.98 o
   7   2  14      264.85      275.88     82.09 o
   8   2  14        5.37        1.66     46.14 o
   9   2  14       22.34       73.36     37.89 o
  10   2  14       10.61       -7.83     69.20 o
 -12   3  14        0.93       95.95     51.75 o
 -11   3  14       18.16      -73.74     73.74 o
 -10   3  14       17.42        1.86     47.30 o
  -9   3  14       28.73       74.87     46.29 o
  -8   3  14      203.71      293.73     46.00 o
  -7   3  14       71.76       92.06     43.58 o
  -6   3  14      739.36      711.31     51.75 o
  -5   3  14      334.93      378.97     40.42 o
  -4   3  14      240.67      281.27     36.87 o
  -3   3  14     2949.61     2901.46     67.20 o
  -2   3  14     2427.42     2287.74     57.22 o
  -1   3  14     2133.33     2086.98     54.07 o
   0   3  14       65.21       25.37     35.57 o
   1   3  14      594.13      721.24     36.65 o
   2   3  14      731.19      753.94     41.32 o
   3   3  14     1205.37     1191.14     53.22 o
   4   3  14       60.07       85.41     32.19 o
   5   3  14       63.33       28.58     53.33 o
   6   3  14      407.80      464.10     51.75 o
   7   3  14       10.08      -52.09     68.33 o
   8   3  14       15.36       36.42     64.10 o
   9   3  14        0.77      -60.66     71.20 o
  10   3  14       12.23      -86.43     86.43 o
 -12   4  14        1.92      -85.36     85.36 o
 -11   4  14        1.13      -12.46     74.19 o
 -10   4  14       15.91       22.95     66.75 o
  -9   4  14       67.24       28.25     67.09 o
  -8   4  14        7.87       51.98     58.35 o
  -7   4  14      135.31      159.60     43.69 o
  -6   4  14       47.30      -19.11     60.77 o
  -5   4  14      711.99      793.29     49.22 o
  -4   4  14        0.16       -4.57     49.16 o
  -3   4  14     1018.71     1129.52     48.09 o
  -2   4  14     1613.86     1462.99     51.98 o
  -1   4  14      337.35      334.54     32.98 o
   0   4  14     1140.63     1133.47     43.64 o
   1   4  14      198.61      199.91     30.61 o
   2   4  14      373.96      378.97     37.49 o
   3   4  14      594.67      635.82     43.58 o
   4   4  14       85.63      130.80     33.43 o
   5   4  14      619.39      571.72     47.36 o
   6   4  14       11.10       49.05     42.34 o
   7   4  14       25.79       80.34     46.34 o
   8   4  14        2.56       37.49     57.90 o
   9   4  14       11.42       16.74     72.16 o
  10   4  14        1.03      -82.42     82.42 o
 -11   5  14        3.83       12.68     72.56 o
 -10   5  14       20.49      -39.35     74.14 o
  -9   5  14        0.17       51.42     68.61 o
  -8   5  14        3.00      -44.37     64.72 o
  -7   5  14       43.21       78.98     42.90 o
  -6   5  14      140.31      134.46     42.56 o
  -5   5  14      715.87      794.98     53.33 o
  -4   5  14     1041.10      977.08     52.09 o
  -3   5  14       48.37       69.68     30.84 o
  -2   5  14      136.95       77.86     32.08 o
  -1   5  14      401.27      406.93     37.43 o
   0   5  14        2.39       -5.98     43.02 o
   1   5  14     2036.57     2063.70     59.82 o
   2   5  14      311.17      337.31     35.41 o
   3   5  14      233.33      275.80     36.31 o
   4   5  14      141.12      210.23     35.41 o
   5   5  14       81.83      194.22     38.56 o
   6   5  14       52.29       25.93     41.78 o
   7   5  14       68.70       41.55     71.37 o
   8   5  14        0.14       -7.78     61.79 o
   9   5  14       24.64       34.95     78.93 o
  10   5  14        5.95       86.43     57.79 o
 -11   6  14        0.25      -73.35     73.35 o
 -10   6  14       19.84       40.65     75.66 o
  -9   6  14       23.46      -26.89     79.10 o
  -8   6  14       25.05      -68.33     68.33 o
  -7   6  14       66.50      105.82     42.85 o
  -6   6  14       14.64      -54.69     57.11 o
  -5   6  14       30.31        0.00     59.53 o
  -4   6  14        5.70      109.77     36.42 o
  -3   6  14      474.49      570.14     43.92 o
  -2   6  14      645.50      615.59     42.17 o
  -1   6  14     1030.04      953.40     46.57 o
   0   6  14       74.43       72.44     28.64 o
   1   6  14       89.37       35.69     31.97 o
   2   6  14       58.00       70.19     31.40 o
   3   6  14        4.89       -9.58     44.31 o
   4   6  14       94.10       77.74     37.55 o
   5   6  14      269.91      353.37     45.83 o
   6   6  14      100.42      133.11     41.61 o
   7   6  14       19.37       46.34     64.89 o
   8   6  14        6.74      -20.24     70.98 o
   9   6  14        0.19       22.78     77.07 o
  10   6  14        7.85      127.30     58.07 o
 -11   7  14        2.14      -79.15     79.15 o
 -10   7  14        0.00       29.32     74.81 o
  -9   7  14        0.53       -8.01     69.40 o
  -8   7  14        3.36       52.37     70.58 o
  -7   7  14       68.89       85.98     43.86 o
  -6   7  14      145.15      242.82     44.48 o
  -5   7  14        4.19      121.04     34.78 o
  -4   7  14      233.31      274.56     44.76 o
  -3   7  14     1014.56      880.28     51.81 o
  -2   7  14       84.87      138.63     34.00 o
  -1   7  14      229.88      269.65     34.56 o
   0   7  14       95.41       57.67     33.88 o
   1   7  14      156.91      176.40     35.18 o
   2   7  14      948.82      783.25     50.51 o
   3   7  14       21.00       33.26     49.50 o
   4   7  14       65.25       21.93     57.56 o
   5   7  14       38.06      -35.57     61.23 o
   6   7  14        2.73       52.37     56.49 o
   7   7  14        0.09       48.60     65.51 o
   8   7  14        5.64      -72.50     76.34 o
   9   7  14        3.55       54.18     54.18 o
 -10   8  14        1.41       48.20     69.40 o
  -9   8  14       10.83      -20.92     65.62 o
  -8   8  14        2.72       47.13     65.29 o
  -7   8  14       23.66      -14.55     68.95 o
  -6   8  14        1.89       -6.65     57.50 o
  -5   8  14       11.60       -9.42     57.45 o
  -4   8  14      169.48      217.11     43.02 o
  -3   8  14       19.96      -54.18     54.18 o
  -2   8  14      159.93      214.69     38.73 o
  -1   8  14       68.49      -31.63     50.51 o
   0   8  14      131.53      158.93     36.53 o
   1   8  14      262.45      183.85     40.03 o
   2   8  14       93.41       20.80     56.32 o
   3   8  14        8.01       38.39     49.44 o
   4   8  14        4.85        8.74     53.22 o
   5   8  14       50.95       76.79     40.54 o
   6   8  14       57.30       41.38     72.16 o
   7   8  14        2.50       39.41     68.72 o
   8   8  14        0.55      -82.93     82.93 o
   9   8  14        0.64      -17.03     60.38 o
 -10   9  14        1.14       36.70     54.40 o
  -9   9  14        0.12      116.53     48.77 o
  -8   9  14       45.50       53.84     66.53 o
  -7   9  14        0.46      -75.49     75.49 o
  -6   9  14       36.88       25.03     65.17 o
  -5   9  14        3.63       36.98     55.81 o
  -4   9  14        2.91      -38.28     56.88 o
  -3   9  14      231.33      288.71     45.33 o
  -2   9  14      517.34      578.49     47.64 o
  -1   9  14       24.33       46.06     33.49 o
   0   9  14       39.32      -10.54     52.37 o
   1   9  14        0.92       47.24     35.91 o
   2   9  14        5.53       16.86     50.40 o
   3   9  14      313.62      278.73     43.81 o
   4   9  14       73.16       55.98     40.14 o
   5   9  14      117.79      126.34     44.82 o
   6   9  14        9.60       78.36     44.14 o
   7   9  14        0.22       54.07     67.82 o
   8   9  14        0.02      -81.30     81.30 o
  -9  10  14        5.85       74.14     76.67 o
  -8  10  14        6.05      -74.31     75.04 o
  -7  10  14       54.11       40.76     78.36 o
  -6  10  14        0.13       24.86     47.47 o
  -5  10  14       66.08       43.24     71.26 o
  -4  10  14       34.78       27.40     61.68 o
  -3  10  14       30.49       11.11     40.70 o
  -2  10  14      471.75      432.53     47.24 o
  -1  10  14       86.02      141.34     37.10 o
   0  10  14        6.95       37.27     52.60 o
   1  10  14       46.67       93.47     37.15 o
   2  10  14      345.36      492.91     48.48 o
   3  10  14       68.54       25.20     55.31 o
   4  10  14       96.07       59.82     63.54 o
   5  10  14       38.14       63.59     69.34 o
   6  10  14       27.79       31.06     69.34 o
   7  10  14       17.71       -8.79     70.42 o
   8  10  14       11.88       78.59     79.66 o
  -9  11  14        0.31      -78.14     80.62 o
  -8  11  14       23.00      -80.85     80.85 o
  -7  11  14        6.86        8.68     72.16 o
  -6  11  14      120.46       16.29     80.96 o
  -5  11  14       38.06       50.23     68.44 o
  -4  11  14       81.94      -40.37     76.84 o
  -3  11  14       67.14      -30.78     60.83 o
  -2  11  14       15.81        0.00     59.53 o
  -1  11  14      477.53      464.10     50.40 o
   0  11  14       29.19      -46.62     56.72 o
   1  11  14      342.55      393.18     48.48 o
   2  11  14        8.52       24.36     40.08 o
   3  11  14       48.91       10.20     63.42 o
   4  11  14        7.10       78.20     42.06 o
   5  11  14       21.44       11.33     64.89 o
   6  11  14       58.82       41.32     71.99 o
   7  11  14        0.07       81.52     53.61 o
  -8  12  14        5.19       58.69     78.59 o
  -7  12  14       14.40      -76.45     76.45 o
  -6  12  14       44.42      146.02     50.35 o
  -5  12  14      138.68      153.52     56.94 o
  -4  12  14       32.55       47.19     70.19 o
  -3  12  14      128.31      254.32     46.91 o
  -2  12  14      124.26      142.30     45.27 o
  -1  12  14        1.19       43.58     56.94 o
   0  12  14      413.13      425.42     52.94 o
   1  12  14       82.19      102.38     46.74 o
   2  12  14       39.90       17.53     55.53 o
   3  12  14       48.90       30.89     44.03 o
   4  12  14       41.76        0.00     69.12 o
   5  12  14       55.27      102.27     47.58 o
   6  12  14        2.54       21.99     71.54 o
  -7  13  14        6.75       -9.81     73.63 o
  -6  13  14       32.10       72.16     53.56 o
  -5  13  14       54.53       48.99     78.53 o
  -4  13  14       94.09       59.08     72.61 o
  -3  13  14       59.39      166.54     45.55 o
  -2  13  14       22.07       15.00     65.40 o
  -1  13  14      101.23       85.19     48.82 o
   0  13  14        0.02      -18.15     62.47 o
   1  13  14      328.87      341.31     54.52 o
   2  13  14        2.36       56.72     64.44 o
   3  13  14       28.56       46.91     63.48 o
   4  13  14       13.27       20.41     71.88 o
   5  13  14        3.50       42.79     49.27 o
  -6  14  14        0.44      -79.27     79.27 o
  -5  14  14       18.21       40.65     56.60 o
  -4  14  14       61.40       54.29     76.84 o
  -3  14  14       39.70      117.38     50.97 o
  -2  14  14      140.40      202.23     49.89 o
  -1  14  14       33.45       31.35     63.26 o
   0  14  14       39.23       55.08     46.79 o
   1  14  14       46.63       27.85     70.42 o
   2  14  14       77.17       63.09     50.57 o
   3  14  14       42.00       71.37     71.82 o
   4  14  14       19.22       -8.79     69.74 o
  -4  15  14       11.79      -48.54     77.35 o
  -3  15  14       72.89       59.70     80.45 o
  -2  15  14       11.02       13.08     50.91 o
  -1  15  14       69.32       95.17     51.19 o
   0  15  14        1.09      -75.83     75.83 o
   1  15  14       60.77      111.51     48.32 o
   2  15  14       75.07       61.28     77.52 o
 -12   1  15        0.16       73.16     44.54 o
 -11   1  15        2.24       29.14     72.95 o
 -10   1  15        0.51      -35.93     47.70 o
  -9   1  15       39.66       66.17     39.07 o
  -8   1  15        0.29       32.90     32.44 o
  -7   1  15       58.17       41.23     32.22 o
  -6   1  15        0.10       -6.23     35.55 o
  -5   1  15       72.71      -33.49     35.22 o
  -4   1  15     1605.46     1613.73     38.77 o
  -3   1  15        2.96       22.50     29.57 o
  -2   1  15      210.81      218.56     21.98 o
  -1   1  15     2309.37     2317.51    143.17 o
   0   1  15     1741.45     1560.96     35.67 o
   1   1  15      344.61      362.69     23.95 o
   2   1  15      227.24      273.31     34.39 o
   3   1  15      235.06      277.10     27.81 o
   4   1  15      289.24      327.34     48.96 o
   5   1  15       54.05       52.62     24.80 o
   6   1  15       42.65        8.69     44.67 o
   7   1  15        2.71      -27.51     43.53 o
   8   1  15       11.39       54.93     62.38 o
   9   1  15       13.89       39.43     45.06 o
  10   1  15        5.46      -51.83     57.87 o
 -12   2  15        7.29       37.62     46.89 o
 -11   2  15        1.68      -47.75     51.59 o
 -10   2  15        1.13        7.69     45.32 o
  -9   2  15        0.69       53.59     35.46 o
  -8   2  15       57.09       52.38     45.34 o
  -7   2  15        9.97      -43.88     78.17 o
  -6   2  15        1.73      -37.95     37.95 o
  -5   2  15     1565.90     1515.10     40.99 o
  -4   2  15        0.53       16.48     26.34 o
  -3   2  15      332.45      311.23     27.48 o
  -2   2  15     1491.24     1480.60     60.13 o
  -1   2  15     2343.88     2138.97     41.47 o
   0   2  15     1502.01     1473.25     34.58 o
   1   2  15       83.69      112.53     21.02 o
   2   2  15       19.20       44.76     25.54 o
   3   2  15       45.29       48.98     36.90 o
   4   2  15       67.05       79.01     24.03 o
   5   2  15       71.95      126.22     25.47 o
   6   2  15      197.70      271.28     57.53 o
   7   2  15       43.08       63.43     61.96 o
   8   2  15        1.56       -8.67     36.52 o
   9   2  15        1.23      -19.33     67.26 o
  10   2  15        1.69       66.09     87.33 o
 -12   3  15        1.81      -46.17     77.86 o
 -11   3  15        9.59      -74.76     74.76 o
 -10   3  15        0.76        7.61     65.29 o
  -9   3  15       50.45       52.04     47.36 o
  -8   3  15      217.93      227.43     46.23 o
  -7   3  15        8.04        8.68     57.67 o
  -6   3  15      142.38      107.91     40.99 o
  -5   3  15     1006.20      993.26     51.70 o
  -4   3  15      417.54      436.30     40.99 o
  -3   3  15      218.65      210.68     34.67 o
  -2   3  15     2363.91     2484.27     61.85 o
  -1   3  15      112.88      113.09     30.56 o
   0   3  15       93.95       38.56     42.11 o
   1   3  15       31.78       21.82     40.25 o
   2   3  15     1606.81     1672.94     56.72 o
   3   3  15     1933.31     1917.23     62.80 o
   4   3  15       84.12       71.26     32.81 o
   5   3  15        5.95       59.76     35.24 o
   6   3  15       14.89      -64.21     64.21 o
   7   3  15       75.03       97.70     45.67 o
   8   3  15        1.04       37.49     57.17 o
   9   3  15        9.68      -77.29     77.29 o
  10   3  15        1.73       59.37     79.27 o
 -11   4  15        0.85      -25.26     77.07 o
 -10   4  15       12.61       23.28     72.33 o
  -9   4  15        2.33      -35.91     63.65 o
  -8   4  15       60.17       66.47     45.38 o
  -7   4  15      230.00      261.87     48.77 o
  -6   4  15      765.89      813.08     52.88 o
  -5   4  15      395.28      462.29     45.05 o
  -4   4  15      265.42      305.62     37.83 o
  -3   4  15      479.31      424.52     38.62 o
  -2   4  15      435.93      363.18     36.08 o
  -1   4  15     3742.31     3841.67     74.19 o
   0   4  15      621.95      588.86     38.45 o
   1   4  15       32.70       38.73     27.79 o
   2   4  15     2750.58     2650.19     70.08 o
   3   4  15      101.31      157.24     34.62 o
   4   4  15       29.31      -29.99     48.09 o
   5   4  15       27.34       47.02     57.00 o
   6   4  15      295.92      378.29     52.26 o
   7   4  15      157.29       20.75     74.31 o
   8   4  15        0.74       34.78     45.10 o
   9   4  15        4.61       68.39     73.12 o
  10   4  15        1.34      -79.32     83.55 o
 -11   5  15       15.25       51.30     71.77 o
 -10   5  15        0.49      -75.09     75.09 o
  -9   5  15      139.80      207.47     53.22 o
  -8   5  15       50.71       66.24     46.91 o
  -7   5  15       30.34      -25.93     58.07 o
  -6   5  15      183.78      111.68     43.97 o
  -5   5  15      508.74      567.95     49.16 o
  -4   5  15     1120.03     1266.80     55.59 o
  -3   5  15       28.87        9.47     46.68 o
  -2   5  15     2086.74     1937.30     59.31 o
  -1   5  15     2392.10     2164.39     60.49 o
   0   5  15      658.10      667.06     41.04 o
   1   5  15      348.27      375.14     36.25 o
   2   5  15      838.31      823.45     46.91 o
   3   5  15     1275.56     1231.06     55.98 o
   4   5  15       10.40       66.13     32.76 o
   5   5  15      242.52      289.72     42.06 o
   6   5  15       17.89       -3.16     58.01 o
   7   5  15        2.32      -10.66     57.73 o
   8   5  15        6.13       20.07     68.72 o
   9   5  15        5.71      -78.03     78.03 o
  10   5  15       25.70      -48.65     89.64 o
 -11   6  15        0.38       39.41     65.62 o
 -10   6  15       25.98      -37.15     73.35 o
  -9   6  15        4.21      -35.12     71.94 o
  -8   6  15      150.24       99.22     52.88 o
  -7   6  15       18.25       13.59     60.21 o
  -6   6  15       58.60       32.81     40.70 o
  -5   6  15     1484.44     1649.55     69.12 o
  -4   6  15      203.29      173.30     40.76 o
  -3   6  15      607.13      575.84     45.55 o
  -2   6  15       97.92      103.45     32.76 o
  -1   6  15     1715.71     1595.71     55.70 o
   0   6  15     1260.94     1212.34     51.53 o
   1   6  15     2262.42     2002.30     64.89 o
   2   6  15      448.71      502.10     42.56 o
   3   6  15      210.10      196.64     39.52 o
   4   6  15      346.61      469.57     47.13 o
   5   6  15       23.02       29.49     57.05 o
   6   6  15      186.07      118.22     45.67 o
   7   6  15        4.22       22.33     63.14 o
   8   6  15       12.68      -54.57     71.94 o
   9   6  15        5.14       37.60     89.36 o
 -11   7  15        9.89        4.51     53.33 o
 -10   7  15        3.03      -21.48     70.70 o
  -9   7  15       54.54      157.63     53.28 o
  -8   7  15       66.44      158.03     50.12 o
  -7   7  15      159.58      -73.80     73.80 o
  -6   7  15      340.28      297.79     50.46 o
  -5   7  15        8.41      -18.38     56.83 o
  -4   7  15      762.38      819.78     57.50 o
  -3   7  15      231.90      194.67     38.73 o
  -2   7  15     1269.57     1224.86     55.76 o
  -1   7  15      478.27      432.64     43.86 o
   0   7  15      697.60      686.11     46.62 o
   1   7  15      566.71      529.38     43.30 o
   2   7  15       74.37        8.96     37.21 o
   3   7  15      322.16      277.10     40.25 o
   4   7  15        4.22       60.27     36.87 o
   5   7  15      404.85      386.75     49.89 o
   6   7  15       67.37      -20.52     63.88 o
   7   7  15       10.72       54.46     66.98 o
   8   7  15        5.18      -75.15     83.33 o
   9   7  15       12.90       -9.70     76.84 o
 -10   8  15       26.05      -84.45     84.45 o
  -9   8  15        7.99      -68.72     76.90 o
  -8   8  15       29.04       56.60     68.16 o
  -7   8  15      162.72      142.18     52.77 o
  -6   8  15       98.96       92.29     48.99 o
  -5   8  15      196.57      179.73     46.79 o
  -4   8  15       22.75      -21.59     60.04 o
  -3   8  15     1441.93     1385.47     63.14 o
  -2   8  15      105.41       80.62     38.79 o
  -1   8  15      343.30      324.11     39.63 o
   0   8  15       86.19       78.31     36.19 o
   1   8  15      272.05      380.49     41.78 o
   2   8  15     1316.26     1227.05     62.69 o
   3   8  15       22.72      -57.11     57.11 o
   4   8  15      134.92       86.71     41.10 o
   5   8  15       67.15        6.48     63.14 o
   6   8  15       54.79       10.71     64.38 o
   7   8  15        8.26       16.41     67.77 o
   8   8  15       26.76       34.73     56.72 o
 -10   9  15        0.01       18.72     79.10 o
  -9   9  15       14.60        4.57     71.54 o
  -8   9  15       13.87        8.46     77.07 o
  -7   9  15      121.15      133.84     52.71 o
  -6   9  15      182.92      180.41     54.01 o
  -5   9  15       12.53       83.33     41.27 o
  -4   9  15       90.75       92.46     40.93 o
  -3   9  15      121.56       36.87     60.10 o
  -2   9  15     1126.44     1243.57     58.35 o
  -1   9  15        5.85       38.39     47.13 o
   0   9  15      199.27      135.02     39.86 o
   1   9  15      670.13      691.75     51.98 o
   2   9  15        0.50      -29.09     53.05 o
   3   9  15       56.72       39.58     53.45 o
   4   9  15       19.88       38.67     52.43 o
   5   9  15       15.38      -60.32     60.32 o
   6   9  15       90.27      115.29     47.58 o
   7   9  15        4.83      -74.19     74.19 o
   8   9  15       13.10      -88.85     88.85 o
  -9  10  15        0.11       -9.47     73.12 o
  -8  10  15        6.89      -72.50     72.50 o
  -7  10  15       16.44       25.09     75.71 o
  -6  10  15       12.33       23.57     66.53 o
  -5  10  15      146.65      161.35     52.66 o
  -4  10  15       83.87      -42.40     68.16 o
  -3  10  15      170.72      184.13     46.17 o
  -2  10  15      304.06      286.40     48.20 o
  -1  10  15      131.56      124.37     41.21 o
   0  10  15       97.39        8.96     56.21 o
   1  10  15       33.57       36.42     60.21 o
   2  10  15      158.61      159.32     45.05 o
   3  10  15       31.95       70.13     39.75 o
   4  10  15      217.46      197.55     47.58 o
   5  10  15        6.12      -25.54     65.57 o
   6  10  15        0.08       64.16     67.77 o
   7  10  15        1.70      -45.44     77.41 o
  -8  11  15        3.05      -42.40     84.51 o
  -7  11  15       14.92       -4.40     75.71 o
  -6  11  15       42.61       54.29     71.04 o
  -5  11  15        0.02       -3.95     74.59 o
  -4  11  15      253.13      158.65     51.19 o
  -3  11  15       18.08       47.64     46.62 o
  -2  11  15        1.30      -59.59     59.59 o
  -1  11  15      246.58      282.96     46.40 o
   0  11  15      193.04      272.92     43.75 o
   1  11  15      247.95      218.74     48.43 o
   2  11  15        4.65       16.80     53.22 o
   3  11  15       45.17      103.11     42.40 o
   4  11  15       14.95      -51.36     66.41 o
   5  11  15       54.84       44.59     50.85 o
   6  11  15        0.01      -38.39     70.42 o
   7  11  15        7.56      -76.90     83.55 o
  -8  12  15       15.16        4.96     81.18 o
  -7  12  15        6.14       32.92     54.74 o
  -6  12  15        4.52      153.63     49.27 o
  -5  12  15       15.41       12.68     76.11 o
  -4  12  15        0.50      -73.18     73.18 o
  -3  12  15      157.12      200.59     50.91 o
  -2  12  15        6.40        7.16     58.69 o
  -1  12  15       13.41       17.31     55.31 o
   0  12  15       87.36       57.22     45.05 o
   1  12  15        0.84       -6.99     58.91 o
   2  12  15       30.40      -36.19     65.79 o
   3  12  15        1.27       52.49     60.44 o
   4  12  15       33.59      -27.46     70.36 o
   5  12  15       19.02      -70.02     73.63 o
   6  12  15        1.89       13.59     68.89 o
  -7  13  15        0.27       69.91     54.91 o
  -6  13  15        1.71      -42.79     77.69 o
  -5  13  15        0.71      -36.42     71.15 o
  -4  13  15        7.55       15.17     50.85 o
  -3  13  15       26.95       93.36     47.58 o
  -2  13  15       51.01      -34.50     73.63 o
  -1  13  15        0.86       48.48     60.04 o
   0  13  15        4.95      -18.66     64.27 o
   1  13  15       50.89       56.94     49.61 o
   2  13  15        2.94      -23.28     60.15 o
   3  13  15        8.32      -24.13     65.96 o
   4  13  15        2.48       48.15     45.78 o
   5  13  15        4.33       21.99     50.29 o
  -5  14  15        3.07        4.85     79.32 o
  -4  14  15        2.20      -83.49     83.49 o
  -3  14  15        0.98      -69.74     74.98 o
  -2  14  15       12.05       80.39     44.14 o
  -1  14  15        7.76      -52.21     65.23 o
   0  14  15        3.11      -12.06     63.59 o
   1  14  15       19.03       48.99     69.29 o
   2  14  15        0.27       54.24     67.88 o
   3  14  15        3.33        0.00     72.28 o
  -3  15  15        0.09       46.79     74.87 o
  -2  15  15        8.25       -6.65     51.02 o
  -1  15  15       14.62       51.87     72.61 o
   0  15  15        1.72       52.09     66.36 o
   1  15  15        0.06       52.71     67.20 o
 -12   0  16        5.02      -92.85     92.85 o
 -11   0  16        0.07       47.30     74.42 o
 -10   0  16        9.54      -38.39     67.43 o
  -9   0  16      117.69       60.44     48.88 o
  -8   0  16      331.57      347.62     50.57 o
  -7   0  16        0.09       48.15     57.96 o
  -6   0  16      910.46      749.37     52.99 o
  -5   0  16      916.14     1085.89     53.39 o
  -4   0  16     2455.70     2276.69     65.29 o
  -3   0  16      337.40      427.79     34.67 o
  -2   0  16      129.77      152.22     33.21 o
  -1   0  16     5130.38     5101.20     83.04 o
   0   0  16     3495.69     3224.56     69.57 o
   1   0  16      393.31      372.49     37.10 o
   2   0  16        2.89      -17.59     46.85 o
   3   0  16      495.41      546.64     43.52 o
   4   0  16      311.83      293.84     41.83 o
   5   0  16      625.37      669.09     54.29 o
   6   0  16      302.20      210.57     51.70 o
   7   0  16       38.06      -17.08     65.79 o
   8   0  16        1.58      -60.72     65.34 o
   9   0  16        0.66       38.51     72.16 o
  10   0  16        2.63       38.96     88.68 o
 -12   1  16        7.14       -3.47     49.70 o
 -11   1  16       15.72       62.78     36.73 o
 -10   1  16       26.92      -19.00     50.59 o
  -9   1  16      135.16      148.98     36.08 o
  -8   1  16        1.43       -0.04     42.34 o
  -7   1  16      129.15      141.46     28.24 o
  -6   1  16      157.59      154.13     28.43 o
  -5   1  16     3416.26     3278.18     55.93 o
  -4   1  16     1546.18     1425.70     56.12 o
  -3   1  16      170.61      232.27     24.44 o
  -2   1  16     2340.73     2355.83     80.99 o
  -1   1  16      123.89      152.79     25.28 o
   0   1  16     1867.34     1773.48     39.75 o
   1   1  16      678.52      806.46     30.22 o
   2   1  16     2294.72     2322.21     46.55 o
   3   1  16      897.01      717.27    265.71 o
   4   1  16       31.81       55.77     29.31 o
   5   1  16       57.90       40.55     73.74 o
   6   1  16      101.79       61.98     60.18 o
   7   1  16       86.40       43.29     38.13 o
   8   1  16        0.41      -46.49     46.49 o
   9   1  16       14.84       17.08     54.89 o
  10   1  16        2.43       51.51     49.07 o
 -12   2  16        5.70      -33.58     60.77 o
 -11   2  16       13.09       17.36     43.50 o
 -10   2  16        3.04      -19.31     68.95 o
  -9   2  16       45.20      -24.20     65.20 o
  -8   2  16      264.85      238.34     34.04 o
  -7   2  16       13.78       -6.25     96.18 o
  -6   2  16     1015.13     1116.39     40.67 o
  -5   2  16      107.11       66.06     30.35 o
  -4   2  16      298.29      200.68     26.67 o
  -3   2  16     2075.62     2046.99     41.86 o
  -2   2  16     5356.83     5076.53     60.89 o
  -1   2  16     2594.93     2471.09     67.82 o
   0   2  16       10.87      -39.89     39.89 o
   1   2  16      690.70      711.76     36.93 o
   2   2  16      173.04      180.21     26.43 o
   3   2  16      977.90     1011.67     45.21 o
   4   2  16        0.61       18.55     25.46 o
   5   2  16      136.15       78.62     29.27 o
   6   2  16      320.76      362.36     38.44 o
   7   2  16        5.54        9.01     34.96 o
   8   2  16       10.13      -46.84     46.84 o
   9   2  16        0.02       19.16     53.86 o
  10   2  16        5.17      -59.20     59.20 o
 -11   3  16        1.37        4.28     70.87 o
 -10   3  16       21.05       90.43     49.33 o
  -9   3  16       32.84      -32.53     67.71 o
  -8   3  16        5.22       -9.98     61.68 o
  -7   3  16      308.22      294.63     47.86 o
  -6   3  16       22.49      -44.99     58.52 o
  -5   3  16      317.61      355.80     43.64 o
  -4   3  16      637.51      554.30     43.47 o
  -3   3  16      895.90      897.81     45.44 o
  -2   3  16     2460.71     2471.36     65.00 o
  -1   3  16      785.77      801.35     43.02 o
   0   3  16       98.64      114.00     31.01 o
   1   3  16       45.22        2.20     43.13 o
   2   3  16     1523.87     1470.89     57.90 o
   3   3  16       83.42       74.81     35.41 o
   4   3  16       78.61      103.68     36.42 o
   5   3  16      129.34      118.45     42.45 o
   6   3  16        0.76        9.58     66.24 o
   7   3  16       39.75        0.00     68.55 o
   8   3  16        2.84      -63.03     68.44 o
   9   3  16        9.86      -21.76     76.11 o
  10   3  16        1.78       52.43     58.35 o
 -11   4  16        3.22       13.02     71.09 o
 -10   4  16       10.55       40.20     71.49 o
  -9   4  16       19.50       55.98     69.34 o
  -8   4  16       35.54       43.30     47.64 o
  -7   4  16        2.54      -48.09     59.53 o
  -6   4  16      414.19      356.64     51.47 o
  -5   4  16      157.14      176.12     42.34 o
  -4   4  16      308.00      402.20     42.45 o
  -3   4  16      156.29      141.79     36.14 o
  -2   4  16       33.03       15.73     45.72 o
  -1   4  16      888.52      819.84     45.72 o
   0   4  16      411.58      411.56     37.77 o
   1   4  16      996.01      943.76     48.37 o
   2   4  16      306.54      331.33     40.42 o
   3   4  16        9.25       17.20     49.22 o
   4   4  16      132.33      185.26     36.98 o
   5   4  16      105.90       38.22     59.48 o
   6   4  16       57.32        9.87     64.83 o
   7   4  16        5.03        3.61     66.86 o
   8   4  16       29.09       20.30     75.49 o
   9   4  16        3.45       53.56     77.29 o
 -11   5  16        0.11      -57.45     80.85 o
 -10   5  16        7.58      -45.55     75.32 o
  -9   5  16       11.39       34.90     72.78 o
  -8   5  16      105.42      167.27     48.94 o
  -7   5  16      101.21       23.68     64.83 o
  -6   5  16      209.24      144.04     46.34 o
  -5   5  16      138.24      169.70     41.49 o
  -4   5  16       65.00      -54.40     54.40 o
  -3   5  16      546.42      599.29     45.67 o
  -2   5  16       51.61       56.66     32.98 o
  -1   5  16      334.19      326.09     37.38 o
   0   5  16     1381.02     1345.56     54.12 o
   1   5  16        9.83       -9.19     49.33 o
   2   5  16       10.47       21.65     50.68 o
   3   5  16       50.62      101.25     35.86 o
   4   5  16      299.65      441.83     43.81 o
   5   5  16      231.02      246.37     45.50 o
   6   5  16        4.64      -30.22     62.86 o
   7   5  16        5.49       11.28     66.19 o
   8   5  16        2.28       50.40     74.25 o
   9   5  16       15.20      -32.53     81.86 o
 -11   6  16        1.42      110.78     50.35 o
 -10   6  16        0.23        4.34     76.50 o
  -9   6  16        0.22       56.77     73.97 o
  -8   6  16        0.28      -13.42     50.06 o
  -7   6  16       55.02      102.66     45.55 o
  -6   6  16        1.90      -57.50     57.50 o
  -5   6  16        4.96       12.18     62.02 o
  -4   6  16      176.14      153.06     42.00 o
  -3   6  16      286.70      296.71     41.27 o
  -2   6  16       31.30       37.49     49.22 o
  -1   6  16       13.55      -26.27     44.26 o
   0   6  16      133.33      175.95     36.14 o
   1   6  16      979.39      990.95     52.71 o
   2   6  16      114.93      114.62     37.66 o
   3   6  16        9.24       -2.65     51.47 o
   4   6  16       43.13       25.88     40.59 o
   5   6  16        3.49       -4.68     41.16 o
   6   6  16        0.15      -20.75     61.68 o
   7   6  16        2.33       44.88     43.75 o
   8   6  16       14.84      -21.93     77.58 o
   9   6  16       19.02      -19.45     89.41 o
 -10   7  16        2.58      -31.01     78.98 o
  -9   7  16        2.11      -12.80     76.62 o
  -8   7  16        1.25      -12.01     69.46 o
  -7   7  16       60.34       64.66     49.89 o
  -6   7  16       30.22      103.06     42.68 o
  -5   7  16      181.76      223.71     45.16 o
  -4   7  16        7.07      -48.65     60.72 o
  -3   7  16       34.99      -48.09     57.62 o
  -2   7  16       86.20      132.60     37.77 o
  -1   7  16      257.29      203.02     36.14 o
   0   7  16       30.29       72.11     37.04 o
   1   7  16      631.75      586.89     48.37 o
   2   7  16        0.49       10.77     47.02 o
   3   7  16       62.28       52.54     39.24 o
   4   7  16       36.18       -9.02     54.74 o
   5   7  16       45.16        0.00     66.98 o
   6   7  16       30.69      -63.09     63.09 o
   7   7  16        3.99       38.73     47.47 o
   8   7  16        2.27       36.87     71.60 o
   9   7  16        2.79      -88.01     88.01 o
 -10   8  16        0.17      -69.46     81.35 o
  -9   8  16        1.48       17.76     72.78 o
  -8   8  16       14.08       25.09     51.92 o
  -7   8  16        4.11       91.28     46.57 o
  -6   8  16        4.11      -50.74     67.43 o
  -5   8  16      118.83      116.02     45.10 o
  -4   8  16        3.71      -65.79     65.79 o
  -3   8  16       98.98      161.41     41.44 o
  -2   8  16       98.56      145.51     40.99 o
  -1   8  16      128.10      146.69     38.17 o
   0   8  16        3.51      -48.71     50.51 o
   1   8  16       44.87       30.50     37.83 o
   2   8  16       24.74      -54.52     56.66 o
   3   8  16       27.36       24.07     57.79 o
   4   8  16       19.30      -41.61     59.59 o
   5   8  16       26.08      -51.19     64.04 o
   6   8  16        4.82        7.50     64.83 o
   7   8  16        3.10       -8.57     50.97 o
   8   8  16        0.33      -43.35     73.23 o
  -9   9  16        8.45      123.86     51.53 o
  -8   9  16        1.15      -57.11     74.31 o
  -7   9  16       35.14       12.23     71.32 o
  -6   9  16       27.71      111.40     47.86 o
  -5   9  16        5.97       58.13     43.64 o
  -4   9  16       32.06       55.42     43.52 o
  -3   9  16       47.39       51.53     58.86 o
  -2   9  16       98.35      165.86     39.86 o
  -1   9  16       83.65      157.52     40.08 o
   0   9  16       11.24       -5.86     54.12 o
   1   9  16        0.22      -14.83     54.52 o
   2   9  16      230.18      306.75     44.88 o
   3   9  16       18.82       91.44     37.77 o
   4   9  16       20.09      -16.91     58.24 o
   5   9  16        0.04      -21.65     66.75 o
   6   9  16        2.30       15.90     67.88 o
   7   9  16        1.82       67.65     71.26 o
   8   9  16        5.58       62.69     58.24 o
  -9  10  16        0.24      -87.05     87.05 o
  -8  10  16       37.42       92.40     55.98 o
  -7  10  16        0.06       25.99     75.77 o
  -6  10  16      151.15      201.89     56.04 o
  -5  10  16        0.32      -38.67     70.58 o
  -4  10  16        3.27       33.26     46.00 o
  -3  10  16       95.89       43.02     47.13 o
  -2  10  16      267.87      303.08     47.81 o
  -1  10  16       24.93       46.74     52.54 o
   0  10  16       47.00       74.98     39.07 o
   1  10  16      202.12      235.71     46.12 o
   2  10  16       53.53       37.72     43.81 o
   3  10  16      119.82      241.35     44.99 o
   4  10  16       17.26      126.06     43.47 o
   5  10  16       64.18      118.28     48.09 o
   6  10  16        5.58       50.35     70.58 o
   7  10  16       19.54      -82.99     82.99 o
  -8  11  16        7.89       65.85     55.93 o
  -7  11  16       51.89        0.00     76.96 o
  -6  11  16        0.28        8.68     69.96 o
  -5  11  16      113.15      123.97     54.35 o
  -4  11  16        0.21       -7.89     68.10 o
  -3  11  16       82.40      128.88     45.50 o
  -2  11  16      173.18      205.44     45.38 o
  -1  11  16       69.01      102.16     40.31 o
   0  11  16      120.12       60.55     66.98 o
   1  11  16       39.93       71.94     45.61 o
   2  11  16       73.45      124.99     43.13 o
   3  11  16        0.81      -58.24     58.24 o
   4  11  16       55.11       26.84     68.50 o
   5  11  16       23.16      -12.18     70.42 o
   6  11  16        4.72      -78.59     78.59 o
  -7  12  16        2.75       68.10     81.13 o
  -6  12  16       39.90      -13.87     81.92 o
  -5  12  16       33.12       -4.40     77.86 o
  -4  12  16      253.90      280.08     59.14 o
  -3  12  16        1.72       65.06     45.95 o
  -2  12  16        0.81      -63.09     63.09 o
  -1  12  16      166.64      205.55     46.62 o
   0  12  16       60.23      126.79     42.79 o
   1  12  16      170.06      198.73     50.85 o
   2  12  16        0.31       33.94     59.59 o
   3  12  16       20.96       72.39     44.93 o
   4  12  16       19.32       61.28     68.16 o
   5  12  16       29.70      120.31     46.62 o
  -6  13  16        0.04      -83.61     84.57 o
  -5  13  16       25.15       14.09     78.82 o
  -4  13  16       36.18       62.97     53.90 o
  -3  13  16      139.72      202.39     57.05 o
  -2  13  16       37.12      -27.79     71.43 o
  -1  13  16        3.41      -66.75     66.75 o
   0  13  16      165.55      165.75     50.57 o
   1  13  16        1.74      -43.52     65.17 o
   2  13  16       60.56      -74.76     74.76 o
   3  13  16        0.01      -37.66     69.06 o
   4  13  16       17.85       52.21     68.27 o
  -5  14  16        0.62       65.57     77.29 o
  -4  14  16       28.28       52.77     82.20 o
  -3  14  16       79.83      160.22     53.33 o
  -2  14  16       69.35       -8.46     77.91 o
  -1  14  16       25.28       -4.12     68.44 o
   0  14  16        0.40       25.20     46.45 o
   1  14  16       72.02      135.87     52.49 o
   2  14  16       13.97      -30.33     75.04 o
   3  14  16       79.78      160.96     54.01 o
  -2  15  16       57.94      128.03     50.85 o
  -1  15  16       23.82      109.94     50.40 o
   0  15  16       38.54      -27.00     79.49 o
 -11   1  17        0.73      -43.94     55.18 o
 -10   1  17        6.38       19.64     41.20 o
  -9   1  17        2.72      -31.60     48.67 o
  -8   1  17        5.42       18.09     45.21 o
  -7   1  17       17.29       49.04     41.83 o
  -6   1  17        0.35       33.87     36.97 o
  -5   1  17      443.53      461.39     32.26 o
  -4   1  17       33.76      -18.80     40.87 o
  -3   1  17      178.33      127.65     37.29 o
  -2   1  17       16.55       47.49     27.04 o
  -1   1  17     1131.57      901.74     33.84 o
   0   1  17      137.20      174.20     33.21 o
   1   1  17     1351.20     1349.35     38.99 o
   2   1  17      566.91      545.71     31.70 o
   3   1  17      193.38      228.65     27.32 o
   4   1  17       11.00       53.03     23.39 o
   5   1  17       50.05       73.72     30.79 o
   6   1  17       32.95      -69.45     73.60 o
   7   1  17        3.30      -19.48     56.26 o
   8   1  17        0.57       -5.45     44.95 o
   9   1  17        0.06      -15.42     55.05 o
 -11   2  17        1.03       52.17    105.57 o
 -10   2  17       10.40      -10.05     52.29 o
  -9   2  17       76.85      -10.71     49.39 o
  -8   2  17       38.44       -6.51     43.09 o
  -7   2  17        0.23        0.33     33.51 o
  -6   2  17        3.32       19.62     38.15 o
  -5   2  17        6.43       38.68     35.09 o
  -4   2  17      170.02      128.98     26.51 o
  -3   2  17      516.93      535.44     30.12 o
  -2   2  17      520.27      485.13     61.54 o
  -1   2  17      570.59      487.47     30.84 o
   0   2  17        3.42        8.60     23.46 o
   1   2  17      308.71      286.33     26.66 o
   2   2  17      775.33      751.14     46.91 o
   3   2  17      318.74      284.36     30.69 o
   4   2  17        1.44      -13.05     35.29 o
   5   2  17       89.92       43.93     30.42 o
   6   2  17        9.51        9.61     35.17 o
   7   2  17        0.25       62.72     83.07 o
   8   2  17        0.46       31.61     45.64 o
   9   2  17       10.33       49.09     44.36 o
 -11   3  17        1.09      -74.64     74.64 o
 -10   3  17        5.48        7.95     71.26 o
  -9   3  17        2.51       36.76     65.23 o
  -8   3  17       32.48       72.84     43.35 o
  -7   3  17       10.42      -46.96     62.97 o
  -6   3  17      620.84      604.14     55.25 o
  -5   3  17      395.46      374.97     44.88 o
  -4   3  17      501.57      435.80     43.24 o
  -3   3  17      170.12      176.57     36.65 o
  -2   3  17      168.56      159.04     36.25 o
  -1   3  17     1017.78     1029.56     49.05 o
   0   3  17       13.84      -17.70     40.65 o
   1   3  17      435.77      494.66     40.87 o
   2   3  17     1223.38     1220.57     54.12 o
   3   3  17        0.12      -12.63     47.58 o
   4   3  17        1.51      -16.41     48.37 o
   5   3  17       37.36       83.89     38.17 o
   6   3  17      218.31      231.26     50.63 o
   7   3  17       15.90      -47.53     68.67 o
   8   3  17        6.86       36.36     46.62 o
   9   3  17        0.15      -26.61     73.80 o
 -11   4  17        1.27      -83.16     83.16 o
 -10   4  17       13.83       12.29     75.09 o
  -9   4  17       71.57       60.72     66.19 o
  -8   4  17       80.70       91.78     48.65 o
  -7   4  17      128.27      118.05     42.11 o
  -6   4  17       51.06       85.07     43.35 o
  -5   4  17      205.17      286.17     43.52 o
  -4   4  17       30.22       10.54     50.06 o
  -3   4  17      124.90      179.96     32.87 o
  -2   4  17     2708.95     2771.34     71.15 o
  -1   4  17       86.83       77.52     34.90 o
   0   4  17       98.81      105.37     30.22 o
   1   4  17      241.19      236.39     37.94 o
   2   4  17      895.79      887.10     50.85 o
   3   4  17      829.17      759.35     49.39 o
   4   4  17      172.32      192.92     39.92 o
   5   4  17      181.77      152.50     46.96 o
   6   4  17       39.19       45.55     44.09 o
   7   4  17       10.74       43.13     44.26 o
   8   4  17        1.85      -37.27     69.29 o
   9   4  17       17.69      -27.34     77.97 o
 -11   5  17        0.86      -49.10     78.31 o
 -10   5  17       23.24      -62.92     73.01 o
  -9   5  17        0.63       63.14     66.69 o
  -8   5  17       37.11       92.52     47.24 o
  -7   5  17       14.66       38.00     61.51 o
  -6   5  17      252.30      221.79     49.33 o
  -5   5  17      693.43      833.26     54.69 o
  -4   5  17       27.21       77.74     36.81 o
  -3   5  17      233.02      165.07     40.65 o
  -2   5  17       12.48       27.12     46.29 o
  -1   5  17      974.25     1001.38     50.51 o
   0   5  17        1.23       -9.42     47.08 o
   1   5  17     1654.94     1470.32     58.80 o
   2   5  17      743.57      711.88     49.44 o
   3   5  17       12.13      -51.59     51.59 o
   4   5  17       94.24      112.59     41.78 o
   5   5  17       47.27        0.00     61.51 o
   6   5  17      102.24      102.21     48.20 o
   7   5  17        5.15      -72.78     72.78 o
   8   5  17       12.95       64.50     52.60 o
   9   5  17       12.31       70.81     83.89 o
 -10   6  17        1.75      -79.44     79.44 o
  -9   6  17      109.50       32.98     79.66 o
  -8   6  17        8.18      -11.61     69.18 o
  -7   6  17       84.70      146.19     47.30 o
  -6   6  17      335.91      258.38     48.26 o
  -5   6  17       65.80       45.61     40.70 o
  -4   6  17      452.17      398.19     50.97 o
  -3   6  17      412.13      523.18     43.75 o
  -2   6  17      512.26      498.71     45.61 o
  -1   6  17      500.48      445.61     44.03 o
   0   6  17     1623.64     1554.49     58.69 o
   1   6  17       20.22       -2.54     54.18 o
   2   6  17      114.22       47.64     55.36 o
   3   6  17      124.06      170.26     38.96 o
   4   6  17       30.02      -47.70     57.62 o
   5   6  17      415.61      456.21     51.87 o
   6   6  17        9.51        7.16     64.66 o
   7   6  17        5.49      -24.13     69.51 o
   8   6  17        2.52      -67.31     85.47 o
   9   6  17        1.71       19.84     82.82 o
 -10   7  17       36.58      124.99     53.84 o
  -9   7  17        0.57       17.42     72.78 o
  -8   7  17      117.92      108.81     52.21 o
  -7   7  17       16.79       89.53     49.16 o
  -6   7  17      102.91      104.86     47.36 o
  -5   7  17      437.01      422.94     50.35 o
  -4   7  17      167.52      215.42     44.71 o
  -3   7  17      941.51     1091.02     59.20 o
  -2   7  17       27.91      -19.45     50.80 o
  -1   7  17      250.25      242.42     40.99 o
   0   7  17      127.70      167.10     36.70 o
   1   7  17      782.13      791.99     51.36 o
   2   7  17      395.10      346.95     47.13 o
   3   7  17       12.59       25.03     38.11 o
   4   7  17      284.16      317.24     48.65 o
   5   7  17        1.26       46.85     55.81 o
   6   7  17       32.35       50.23     47.47 o
   7   7  17        0.20      -82.76     82.76 o
   8   7  17       20.91      -47.08     81.86 o
 -10   8  17        2.95      -76.90     76.90 o
  -9   8  17       12.20      -31.97     84.28 o
  -8   8  17        7.44       -8.57     76.28 o
  -7   8  17      182.23      207.92     56.21 o
  -6   8  17      124.97      132.99     50.63 o
  -5   8  17       48.73       46.00     47.92 o
  -4   8  17      518.98      571.50     52.99 o
  -3   8  17        3.34      -31.46     56.15 o
  -2   8  17      948.43     1067.34     59.03 o
  -1   8  17       36.52       36.53     53.50 o
   0   8  17      293.98      321.69     41.10 o
   1   8  17      872.68      867.25     55.76 o
   2   8  17       63.92      118.51     40.48 o
   3   8  17       65.14       59.70     60.21 o
   4   8  17       39.76       86.54     41.04 o
   5   8  17       61.10       39.07     65.00 o
   6   8  17       24.60       47.13     66.58 o
   7   8  17       20.96        0.00     78.36 o
   8   8  17        7.90      -44.65     83.83 o
  -9   9  17        0.17      -47.98     79.04 o
  -8   9  17       33.40      -76.56     82.59 o
  -7   9  17       52.29       71.54     50.97 o
  -6   9  17       65.43       89.13     51.19 o
  -5   9  17       15.04       48.82     63.82 o
  -4   9  17        0.32      -17.98     61.00 o
  -3   9  17      771.20      618.46     55.53 o
  -2   9  17       86.21       65.79     42.85 o
  -1   9  17      371.99      335.90     46.57 o
   0   9  17       34.48       39.41     51.53 o
   1   9  17       25.79       66.53     38.45 o
   2   9  17      297.14      250.71     49.16 o
   3   9  17       68.55       98.43     45.33 o
   4   9  17      147.95       56.26     69.23 o
   5   9  17       88.24       26.22     69.18 o
   6   9  17       11.21       57.73     65.00 o
   7   9  17       14.20        4.74     82.65 o
  -9  10  17       15.44      -10.04     87.05 o
  -8  10  17        5.02       42.56     71.94 o
  -7  10  17       15.89      -39.97     78.08 o
  -6  10  17      165.85      239.21     59.93 o
  -5  10  17       67.85       51.87     73.29 o
  -4  10  17      117.25       84.12     51.19 o
  -3  10  17       20.67      -32.08     61.34 o
  -2  10  17       82.95       59.99     42.85 o
  -1  10  17      101.46      114.62     42.00 o
   0  10  17      435.19      365.44     53.05 o
   1  10  17      153.26      152.22     46.51 o
   2  10  17        0.27      -10.20     58.13 o
   3  10  17      166.59      262.66     45.10 o
   4  10  17        1.45      -44.76     64.61 o
   5  10  17       59.93      197.26     48.03 o
   6  10  17        0.34      -74.02     74.81 o
   7  10  17        1.38      -73.80     80.45 o
  -8  11  17       86.81      -49.84     93.98 o
  -7  11  17        3.95      -23.45     81.58 o
  -6  11  17       13.46       15.56     50.91 o
  -5  11  17       66.27       42.51     74.87 o
  -4  11  17       63.27       52.94     50.12 o
  -3  11  17       51.24       41.78     66.98 o
  -2  11  17       28.58      -24.92     59.08 o
  -1  11  17       73.16      143.82     43.47 o
   0  11  17      161.05      142.86     45.16 o
   1  11  17       51.18        0.00     64.95 o
   2  11  17        8.06       18.27     58.35 o
   3  11  17        0.15       30.22     61.73 o
   4  11  17      102.22      132.60     52.49 o
   5  11  17       10.06      -33.43     68.33 o
   6  11  17        4.43      -69.06     76.90 o
  -7  12  17       24.20      -83.61     83.61 o
  -6  12  17        1.14      -75.71     80.62 o
  -5  12  17        1.08      -73.69     73.69 o
  -4  12  17       68.26       65.00     53.61 o
  -3  12  17        0.01      -70.64     70.64 o
  -2  12  17       20.25       -7.67     62.30 o
  -1  12  17        8.33       40.93     63.09 o
   0  12  17       17.40       18.66     64.72 o
   1  12  17       48.38       11.33     71.15 o
   2  12  17        0.58      -42.90     63.48 o
   3  12  17       37.10       24.24     70.53 o
   4  12  17       11.70        4.23     69.29 o
   5  12  17        2.77      -39.75     73.85 o
  -6  13  17        1.31      -20.13     78.31 o
  -5  13  17        5.75      -24.19     84.68 o
  -4  13  17        6.96       -4.57     78.98 o
  -3  13  17       35.44       86.54     52.32 o
  -2  13  17        0.56      -69.80     69.80 o
  -1  13  17        8.24       -7.95     70.30 o
   0  13  17       22.76       32.08     69.06 o
   1  13  17        3.86       52.94     62.47 o
   2  13  17       25.38      -62.52     70.36 o
   3  13  17        0.05       55.93     65.12 o
   4  13  17        0.08       96.24     52.32 o
  -4  14  17        0.13        4.90     79.15 o
  -3  14  17       24.83       76.17     50.68 o
  -2  14  17       16.42       56.60     48.94 o
  -1  14  17        0.05       17.14     70.19 o
   0  14  17        2.96       17.25     70.53 o
   1  14  17        7.72       41.44     47.58 o
   2  14  17        3.39      -79.77     79.77 o
 -11   0  18        2.21        4.34     76.17 o
 -10   0  18       63.35       17.76     52.04 o
  -9   0  18      254.56      225.57     56.55 o
  -8   0  18        7.54      -62.18     62.18 o
  -7   0  18       50.92       35.86     54.35 o
  -6   0  18        7.80       16.57     50.12 o
  -5   0  18     1729.67     1360.95     58.52 o
  -4   0  18        1.00      -21.76     47.24 o
  -3   0  18     2391.97     2619.24     69.18 o
  -2   0  18     1103.68      933.61     51.25 o
  -1   0  18      172.00      220.49     34.45 o
   0   0  18     2380.22     2314.97     64.50 o
   1   0  18      196.43      198.62     39.92 o
   2   0  18     3670.59     3509.32     84.17 o
   3   0  18     1019.32     1081.04     53.61 o
   4   0  18      459.79      515.97     46.91 o
   5   0  18       31.13       30.16     61.62 o
   6   0  18       26.85       70.64     43.64 o
   7   0  18        5.83       93.92     41.94 o
   8   0  18        7.89      -73.07     73.07 o
   9   0  18       26.40        4.45     58.86 o
 -11   1  18       13.31       35.44     43.65 o
 -10   1  18       18.20        6.04     48.12 o
  -9   1  18       96.06       30.65     49.07 o
  -8   1  18      118.54       44.38     45.74 o
  -7   1  18       63.84       40.99     46.77 o
  -6   1  18      830.79      840.00     37.74 o
  -5   1  18      269.57      275.80     41.72 o
  -4   1  18      463.65      412.19     29.98 o
  -3   1  18       50.26       73.10     34.56 o
  -2   1  18     2458.29     2202.09     45.57 o
  -1   1  18     3013.23     2777.50     57.22 o
   0   1  18      204.24      261.60     26.17 o
   1   1  18     1637.90     1732.10     43.60 o
   2   1  18      270.99      319.17     67.03 o
   3   1  18       33.77       69.88     24.58 o
   4   1  18       44.73       52.24     30.15 o
   5   1  18      346.07      384.46     99.34 o
   6   1  18      146.75      125.56     75.04 o
   7   1  18        0.41      -49.39     49.39 o
   8   1  18        6.00       32.57     47.26 o
   9   1  18        0.00       13.54     56.41 o
 -11   2  18        2.81      -54.71     54.71 o
 -10   2  18       53.42      -24.96     64.72 o
  -9   2  18       49.89       69.27     38.45 o
  -8   2  18        2.82      -28.02     44.64 o
  -7   2  18      215.02      228.82     32.67 o
  -6   2  18      143.69       79.30     75.29 o
  -5   2  18      304.14      329.25     29.44 o
  -4   2  18      154.92      105.82     25.63 o
  -3   2  18     1524.55     1518.26     39.94 o
  -2   2  18     1468.12     1522.47     40.79 o
  -1   2  18      432.44      419.00     29.60 o
   0   2  18       34.18       20.77     26.83 o
   1   2  18       32.51       32.48     27.60 o
   2   2  18     1255.08     1232.78     74.33 o
   3   2  18        5.72      -26.53     35.16 o
   4   2  18       21.00       62.00     29.74 o
   5   2  18       58.29       50.62     68.47 o
   6   2  18        0.92      -17.25     55.62 o
   7   2  18       15.21       61.82     35.94 o
   8   2  18        5.07       23.13     37.50 o
   9   2  18       13.28      -35.02     56.60 o
 -11   3  18       19.08      -26.44     73.97 o
 -10   3  18        0.84      -44.59     70.98 o
  -9   3  18        6.22      -15.00     71.82 o
  -8   3  18       65.86       83.27     45.61 o
  -7   3  18       57.12       86.82     43.64 o
  -6   3  18      468.57      461.00     52.66 o
  -5   3  18        0.03       13.87     50.85 o
  -4   3  18      206.01      180.92     37.89 o
  -3   3  18      995.78      907.34     51.64 o
  -2   3  18     1208.33     1186.52     54.01 o
  -1   3  18      256.65      204.37     36.70 o
   0   3  18      211.95      224.33     35.35 o
   1   3  18      880.93      864.43     48.48 o
   2   3  18      117.38       86.99     39.07 o
   3   3  18      163.58      185.03     38.79 o
   4   3  18        0.72       21.37     35.24 o
   5   3  18        5.52      -37.38     59.53 o
   6   3  18       72.19      119.69     47.19 o
   7   3  18        4.16      -26.33     68.27 o
   8   3  18       21.44       62.18     50.51 o
   9   3  18        1.01       68.22     54.29 o
 -11   4  18       12.91       31.12     76.50 o
 -10   4  18        5.74       28.98     73.29 o
  -9   4  18        7.93       -3.83     68.22 o
  -8   4  18       34.62      122.73     45.78 o
  -7   4  18       79.08       30.27     67.20 o
  -6   4  18        1.89      -58.41     58.41 o
  -5   4  18      447.25      452.26     47.98 o
  -4   4  18       31.82       90.09     35.41 o
  -3   4  18      278.21      284.37     39.92 o
  -2   4  18      586.21      567.21     43.52 o
  -1   4  18       58.91       32.36     34.11 o
   0   4  18     1214.14     1183.93     50.51 o
   1   4  18        8.93       26.67     44.71 o
   2   4  18       28.48      -10.15     56.04 o
   3   4  18       39.00      -56.83     56.83 o
   4   4  18      261.42      254.83     46.91 o
   5   4  18      184.37      175.84     47.58 o
   6   4  18        4.08      -66.30     66.30 o
   7   4  18        6.07       11.56     57.90 o
   8   4  18        0.31       53.16     48.09 o
   9   4  18        1.81      -84.79     84.79 o
 -11   5  18        1.26      -18.04     74.64 o
 -10   5  18        9.02      -29.77     77.97 o
  -9   5  18        0.30      -69.12     69.12 o
  -8   5  18        0.80      -41.61     70.02 o
  -7   5  18        0.71      -38.90     66.24 o
  -6   5  18        4.14       26.50     56.88 o
  -5   5  18        1.46      -27.79     57.79 o
  -4   5  18      871.73      905.25     58.29 o
  -3   5  18       27.37        2.76     51.36 o
  -2   5  18      405.79      370.40     41.61 o
  -1   5  18      151.79      144.21     36.03 o
   0   5  18       93.22      149.74     35.63 o
   1   5  18      490.08      444.65     43.02 o
   2   5  18        2.57        7.89     45.72 o
   3   5  18      138.53      223.20     36.31 o
   4   5  18      162.40      176.07     43.35 o
   5   5  18       10.70       -6.48     57.00 o
   6   5  18        7.09       17.93     44.88 o
   7   5  18        5.56      127.47     45.50 o
   8   5  18       14.88      101.25     51.19 o
   9   5  18        0.77       28.92     77.35 o
 -10   6  18        3.69      -81.01     81.01 o
  -9   6  18        0.37      -16.74     70.64 o
  -8   6  18        4.76      -67.48     77.91 o
  -7   6  18       42.61       44.31     67.77 o
  -6   6  18       11.99       96.57     42.34 o
  -5   6  18        0.25       32.47     62.41 o
  -4   6  18       24.53       21.37     56.94 o
  -3   6  18       33.35       -2.88     55.02 o
  -2   6  18       10.09        0.00     33.88 o
  -1   6  18       37.76       44.09     33.60 o
   0   6  18      212.67      241.69     38.00 o
   1   6  18      136.39       47.64     54.29 o
   2   6  18       48.15       27.51     36.87 o
   3   6  18       28.68       43.47     53.33 o
   4   6  18       30.06       33.94     40.65 o
   5   6  18       24.62        0.00     65.57 o
   6   6  18        0.09       61.06     45.21 o
   7   6  18        9.53      -74.36     75.71 o
   8   6  18        3.48      -88.63     88.63 o
 -10   7  18        1.54       27.46     73.40 o
  -9   7  18        0.29       61.40     76.17 o
  -8   7  18       17.11       70.47     74.36 o
  -7   7  18        0.75      -67.26     67.26 o
  -6   7  18       14.84       55.98     44.09 o
  -5   7  18       61.63      148.22     48.54 o
  -4   7  18        4.72       45.27     44.48 o
  -3   7  18      422.66      435.18     51.98 o
  -2   7  18        0.42       39.86     34.95 o
  -1   7  18       89.81      138.69     35.35 o
   0   7  18       48.20       83.44     36.87 o
   1   7  18        5.38      -28.02     55.81 o
   2   7  18        0.21       43.58     52.94 o
   3   7  18       65.17       45.67     41.10 o
   4   7  18       20.54        6.48     58.80 o
   5   7  18       44.97      134.40     41.72 o
   6   7  18        0.32      109.43     43.24 o
   7   7  18        7.25      -51.70     76.84 o
   8   7  18        1.03      -33.66     84.00 o
  -9   8  18       11.80        0.00     81.18 o
  -8   8  18        1.49       38.96     75.26 o
  -7   8  18        0.44      -69.91     69.91 o
  -6   8  18        0.31       41.78     60.10 o
  -5   8  18       19.06       64.66     44.43 o
  -4   8  18        3.16       41.21     61.85 o
  -3   8  18       77.83        9.64     63.03 o
  -2   8  18       20.78       33.09     38.39 o
  -1   8  18       60.37       44.71     37.27 o
   0   8  18        0.98       81.35     34.16 o
   1   8  18      205.41      236.00     42.45 o
   2   8  18       27.97       99.79     38.73 o
   3   8  18        0.09       25.71     55.31 o
   4   8  18       15.86       62.75     42.40 o
   5   8  18        9.34       21.65     61.96 o
   6   8  18        0.01      -28.02     69.91 o
   7   8  18        0.10      -72.28     82.31 o
  -9   9  18        0.04      -19.34     79.60 o
  -8   9  18       15.52      -78.42     78.42 o
  -7   9  18       19.89      -50.97     76.34 o
  -6   9  18       69.90      -55.98     80.73 o
  -5   9  18        0.52       66.53     44.14 o
  -4   9  18       14.94      -18.21     67.48 o
  -3   9  18       73.71       34.05     64.83 o
  -2   9  18       86.16       39.86     43.69 o
  -1   9  18        0.50       20.01     40.42 o
   0   9  18       41.42        1.58     41.27 o
   1   9  18      134.73      118.45     42.90 o
   2   9  18        0.28        9.75     58.46 o
   3   9  18       28.18      -40.76     65.12 o
   4   9  18       14.37       57.28     44.14 o
   5   9  18       42.70      -64.55     71.54 o
   6   9  18        1.53      -58.80     67.26 o
   7   9  18        6.40       66.36     57.17 o
  -8  10  18        5.00      -23.79     78.20 o
  -7  10  18       62.82      -31.29     86.14 o
  -6  10  18       64.36       91.11     55.48 o
  -5  10  18       26.10      203.86     47.13 o
  -4  10  18        9.45       30.95     48.54 o
  -3  10  18       78.24       34.33     48.65 o
  -2  10  18       61.00       93.08     45.05 o
  -1  10  18       68.32        9.87     58.86 o
   0  10  18        0.23      -63.54     63.54 o
   1  10  18        0.28      -13.47     58.52 o
   2  10  18       94.38       20.80     62.41 o
   3  10  18       41.67      120.82     45.33 o
   4  10  18       54.67      105.99     46.06 o
   5  10  18        3.58        2.03     47.19 o
   6  10  18        1.09       62.41     52.32 o
  -7  11  18        2.08      -47.64     74.02 o
  -6  11  18       18.72       49.84     70.81 o
  -5  11  18        4.65       34.67     69.01 o
  -4  11  18       53.10      -80.34     80.34 o
  -3  11  18       27.23       54.29     47.36 o
  -2  11  18       45.76       27.23     42.96 o
  -1  11  18       29.31       81.63     43.02 o
   0  11  18      126.61      221.28     47.47 o
   1  11  18       44.07       74.36     43.92 o
   2  11  18        0.02       26.10     64.66 o
   3  11  18       39.74       -7.72     70.70 o
   4  11  18        1.43      -28.25     67.77 o
   5  11  18       10.95       63.88     68.72 o
  -6  12  18       34.69       67.15     80.06 o
  -5  12  18      118.53      115.12     61.68 o
  -4  12  18        0.68      -82.48     82.48 o
  -3  12  18       88.43      119.58     51.36 o
  -2  12  18       11.72        3.89     63.65 o
  -1  12  18       26.73       47.47     44.43 o
   0  12  18      181.54      169.98     49.72 o
   1  12  18       38.68      -19.39     67.26 o
   2  12  18       12.25      -31.85     62.92 o
   3  12  18        0.11      -16.52     64.78 o
   4  12  18       43.23       25.71     77.91 o
  -5  13  18       15.07       58.86     77.80 o
  -4  13  18       77.03       23.45     83.38 o
  -3  13  18       22.02       70.19     74.19 o
  -2  13  18       61.64       72.16     49.72 o
  -1  13  18       30.42        8.17     65.62 o
   0  13  18       16.86      -74.31     74.31 o
   1  13  18       75.79      122.40     53.22 o
   2  13  18        3.78        8.46     66.81 o
   3  13  18       36.57       83.27     50.12 o
  -3  14  18       36.01       79.38     80.85 o
  -2  14  18       12.59      -13.19     73.52 o
  -1  14  18       36.19       17.42     69.74 o
   0  14  18       33.51        0.00     74.98 o
   1  14  18        1.16        0.00     66.13 o
 -11   1  19        1.70       42.71     54.40 o
 -10   1  19        2.39       46.82     40.86 o
  -9   1  19        1.72       10.15     47.51 o
  -8   1  19        9.56       31.54     36.79 o
  -7   1  19       12.24       55.47     44.68 o
  -6   1  19       82.34       30.30     33.83 o
  -5   1  19        9.43        6.06     39.66 o
  -4   1  19        0.47       14.50     28.71 o
  -3   1  19      208.87      288.95     27.89 o
  -2   1  19       24.60       54.41     23.97 o
  -1   1  19      671.72      645.69     56.86 o
   0   1  19      186.20      192.17     27.74 o
   1   1  19      442.54      437.03     31.51 o
   2   1  19      124.97      145.68     28.55 o
   3   1  19       67.20       95.02     25.67 o
   4   1  19       63.66       64.54     32.85 o
   5   1  19       31.07       17.48     47.92 o
   6   1  19        5.13      -38.26     47.30 o
   7   1  19        1.21       11.93     44.44 o
   8   1  19        0.15      -54.92     54.92 o
   9   1  19        1.21      -24.82     57.12 o
 -11   2  19        2.85       69.18     38.15 o
 -10   2  19        1.56        4.50     52.08 o
  -9   2  19       10.75       22.53     49.37 o
  -8   2  19        0.21       14.55     61.76 o
  -7   2  19       15.12       40.29     35.78 o
  -6   2  19      159.73      158.89     52.91 o
  -5   2  19      309.89      281.20     30.79 o
  -4   2  19       24.61      -36.93     36.99 o
  -3   2  19       33.03       51.18     31.19 o
  -2   2  19       10.67        1.15     36.50 o
  -1   2  19       82.55       65.53     27.64 o
   0   2  19        6.72       18.58     33.19 o
   1   2  19      723.13      770.36     57.73 o
   2   2  19       96.22      139.93     27.86 o
   3   2  19       23.47       26.80     36.03 o
   4   2  19       53.79       81.09     27.79 o
   5   2  19       57.91       27.82     44.85 o
   6   2  19        5.95       38.51     43.31 o
   7   2  19        3.03       36.65     45.51 o
   8   2  19        9.34       40.38     52.80 o
   9   2  19        2.88      -47.18     86.74 o
 -11   3  19       14.97       45.61     70.30 o
 -10   3  19        2.69       37.77     76.62 o
  -9   3  19       50.82       23.34     74.53 o
  -8   3  19       13.53       39.80     68.10 o
  -7   3  19      127.08       89.25     48.54 o
  -6   3  19       50.01      164.90     40.93 o
  -5   3  19        3.00       20.52     39.30 o
  -4   3  19        0.39       11.05     53.22 o
  -3   3  19      469.58      438.95     46.00 o
  -2   3  19     1533.05     1419.70     60.89 o
  -1   3  19       31.36        2.42     47.70 o
   0   3  19        1.27      -42.28     50.74 o
   1   3  19       65.40       73.85     38.45 o
   2   3  19      212.36      302.58     40.42 o
   3   3  19       19.43      -14.04     51.25 o
   4   3  19      244.65      261.93     44.26 o
   5   3  19      217.33      205.72     50.06 o
   6   3  19        0.50      -10.77     63.42 o
   7   3  19        8.79       39.58     66.24 o
   8   3  19        8.50       26.05     74.47 o
   9   3  19        3.47      -14.21     75.83 o
 -11   4  19        0.03      -76.84     76.84 o
 -10   4  19       29.64       -6.43     54.07 o
  -9   4  19       15.94       32.19     70.58 o
  -8   4  19       13.04       56.43     48.20 o
  -7   4  19        0.44       -7.10     62.58 o
  -6   4  19      386.87      444.37     53.28 o
  -5   4  19      131.39       49.27     62.47 o
  -4   4  19        2.44       25.99     38.90 o
  -3   4  19      701.01      725.13     48.54 o
  -2   4  19        0.92       18.32     50.35 o
  -1   4  19       41.96       39.69     36.25 o
   0   4  19       39.93        2.59     50.80 o
   1   4  19      615.32      567.50     48.37 o
   2   4  19      858.08      822.49     53.33 o
   3   4  19      149.50      129.84     42.45 o
   4   4  19        1.09      -30.67     55.53 o
   5   4  19       53.65      100.52     42.85 o
   6   4  19       39.86      -68.55     68.55 o
   7   4  19        4.54      -12.18     69.23 o
   8   4  19       18.52       40.03     78.25 o
 -10   5  19        1.51       30.89     74.31 o
  -9   5  19       29.04       66.86     52.71 o
  -8   5  19        4.63       -7.84     68.05 o
  -7   5  19      160.63      159.21     47.70 o
  -6   5  19      222.87      202.90     52.32 o
  -5   5  19      139.44      152.56     45.72 o
  -4   5  19      125.82      161.18     43.81 o
  -3   5  19      178.41      260.97     43.35 o
  -2   5  19      961.94      958.25     53.73 o
  -1   5  19       47.29        0.00     35.97 o
   0   5  19      309.63      369.33     41.89 o
   1   5  19       44.68      102.04     35.41 o
   2   5  19       11.32       53.05     35.91 o
   3   5  19       16.12       51.42     37.04 o
   4   5  19      138.49      161.18     44.93 o
   5   5  19      146.58      195.24     47.47 o
   6   5  19        3.70       56.66     63.88 o
   7   5  19        7.15       66.86     70.02 o
   8   5  19        0.49       69.06     74.36 o
 -10   6  19       29.93       59.31     75.09 o
  -9   6  19        2.00      -56.60     72.22 o
  -8   6  19       99.58      -49.61     82.93 o
  -7   6  19        2.05      -15.45     64.27 o
  -6   6  19      163.14       46.96     74.08 o
  -5   6  19      264.89      315.43     50.29 o
  -4   6  19      478.16      425.54     51.92 o
  -3   6  19      420.98      428.52     47.58 o
  -2   6  19      145.04       54.35     56.10 o
  -1   6  19      426.28      351.29     46.34 o
   0   6  19        0.53       -5.52     34.84 o
   1   6  19      734.60      702.97     51.81 o
   2   6  19        9.71       87.55     35.35 o
   3   6  19        6.75      -60.32     60.32 o
   4   6  19      227.26      260.24     50.63 o
   5   6  19        0.18       21.03     60.83 o
   6   6  19       17.04       50.63     62.02 o
   7   6  19        3.43      -26.05     71.99 o
   8   6  19       16.73       52.66     74.02 o
 -10   7  19        3.36       -7.05     54.57 o
  -9   7  19       27.37       18.21     55.87 o
  -8   7  19        5.87       -4.28     78.03 o
  -7   7  19       97.88      172.80     51.02 o
  -6   7  19       45.92      -67.48     67.48 o
  -5   7  19       74.83       32.19     63.37 o
  -4   7  19      450.40      569.30     51.70 o
  -3   7  19      123.25      112.98     45.27 o
  -2   7  19      250.42      296.09     45.21 o
  -1   7  19        0.63       69.06     34.05 o
   0   7  19      768.30      767.41     55.76 o
   1   7  19      164.40      139.14     40.99 o
   2   7  19      101.72       55.25     58.18 o
   3   7  19       47.64       28.92     60.72 o
   4   7  19       51.46       28.92     43.24 o
   5   7  19       86.96      163.04     46.40 o
   6   7  19        0.22      -65.68     65.68 o
   7   7  19       12.82      -27.12     76.67 o
  -9   8  19        0.31       42.90     75.21 o
  -8   8  19       62.42       53.84     77.69 o
  -7   8  19       23.16       71.37     51.92 o
  -6   8  19       78.53      112.87     48.88 o
  -5   8  19       19.32      -60.27     69.80 o
  -4   8  19       34.54       17.98     65.91 o
  -3   8  19      751.08      755.51     62.13 o
  -2   8  19       32.11       47.53     40.48 o
  -1   8  19      198.02       15.22     67.03 o
   0   8  19       45.16      -12.23     55.31 o
   1   8  19       76.87       98.60     43.30 o
   2   8  19      129.30       48.60     64.66 o
   3   8  19      221.68      251.78     48.15 o
   4   8  19      140.10      121.10     48.15 o
   5   8  19       19.95      -67.15     67.15 o
   6   8  19       18.16       84.12     48.54 o
   7   8  19        4.16       47.24     82.42 o
  -9   9  19       11.28       39.97     77.74 o
  -8   9  19        0.88       28.08     78.70 o
  -7   9  19       79.71       44.03     79.89 o
  -6   9  19       38.89      195.91     53.50 o
  -5   9  19       79.06      123.07     49.95 o
  -4   9  19      297.51      245.97     55.19 o
  -3   9  19       12.10       32.02     61.96 o
  -2   9  19      520.90      412.85     54.29 o
  -1   9  19       60.97       43.69     41.44 o
   0   9  19      254.49      299.76     45.16 o
   1   9  19      188.83      200.93     45.21 o
   2   9  19       66.74      145.62     42.00 o
   3   9  19      122.89       89.13     46.91 o
   4   9  19        4.28      -70.53     70.53 o
   5   9  19       30.66       63.42     71.15 o
   6   9  19        0.09      -52.88     73.97 o
  -8  10  19       31.68      -24.52     86.03 o
  -7  10  19       22.45       69.57     82.25 o
  -6  10  19      106.40       54.97     56.83 o
  -5  10  19       60.67       81.97     56.32 o
  -4  10  19      193.57      230.36     57.50 o
  -3  10  19       44.45      -41.49     69.85 o
  -2  10  19        8.96      -45.95     59.31 o
  -1  10  19      340.66      355.01     50.85 o
   0  10  19      107.26       83.27     45.05 o
   1  10  19       58.21       68.89     43.19 o
   2  10  19       16.92        0.00     64.16 o
   3  10  19       23.87        3.83     62.86 o
   4  10  19       90.35      134.52     50.46 o
   5  10  19        0.04      -72.78     72.78 o
   6  10  19       13.13      -78.76     82.76 o
  -7  11  19       21.63      -58.58     86.31 o
  -6  11  19        0.09      -55.81     79.77 o
  -5  11  19       45.76       33.43     55.53 o
  -4  11  19       33.65       29.99     73.52 o
  -3  11  19        3.43      -43.97     67.26 o
  -2  11  19        7.63      -37.43     65.74 o
  -1  11  19       60.93       23.85     45.10 o
   0  11  19      127.53      133.22     49.84 o
   1  11  19       26.72        3.72     60.55 o
   2  11  19        9.01      -23.23     66.24 o
   3  11  19       62.89      122.06     49.05 o
   4  11  19        4.68       75.21     46.34 o
   5  11  19       11.03        4.45     69.06 o
  -6  12  19        2.08       54.24     77.07 o
  -5  12  19       15.97      139.70     54.40 o
  -4  12  19        2.10      -18.21     78.87 o
  -3  12  19       24.12      -50.85     77.07 o
  -2  12  19        1.95       31.85     64.89 o
  -1  12  19       21.88        7.84     69.57 o
   0  12  19       52.81       82.93     46.62 o
   1  12  19        3.67      106.27     45.55 o
   2  12  19       17.05      -45.16     69.85 o
   3  12  19        0.13       59.53     64.38 o
   4  12  19       13.08       37.60     49.84 o
  -4  13  19       25.03      -79.77     79.77 o
  -3  13  19        0.50       -4.45     69.68 o
  -2  13  19       28.19       46.51     72.44 o
  -1  13  19        0.64       29.37     64.33 o
   0  13  19        0.67      -42.17     75.38 o
   1  13  19       17.59      -29.94     69.34 o
   2  13  19        4.15       39.41     50.29 o
 -11   0  20       11.17       50.85     76.79 o
 -10   0  20       10.56      -73.91     73.91 o
  -9   0  20       70.86       49.89     51.87 o
  -8   0  20       24.29       67.09     47.24 o
  -7   0  20      456.88      510.84     51.13 o
  -6   0  20      930.44      867.99     56.26 o
  -5   0  20       58.13       -2.88     61.00 o
  -4   0  20      478.77      619.02     46.40 o
  -3   0  20       19.69       26.10     46.85 o
  -2   0  20      278.51      193.04     40.31 o
  -1   0  20      371.57      260.75     39.69 o
   0   0  20     1438.49     1562.05     61.17 o
   1   0  20     1399.15     1426.24     62.41 o
   2   0  20        0.99      -58.07     58.07 o
   3   0  20      334.45      329.36     47.53 o
   4   0  20       65.78       59.08     65.62 o
   5   0  20      414.49      451.08     56.26 o
   6   0  20        7.07       88.63     43.24 o
   7   0  20        1.79      -31.63     66.07 o
   8   0  20        9.51       52.21     75.32 o
 -11   1  20        0.06       25.47     54.07 o
 -10   1  20       56.46      102.17     37.47 o
  -9   1  20       28.05       64.07     40.45 o
  -8   1  20       92.09       48.18     43.61 o
  -7   1  20       97.62       64.75     33.57 o
  -6   1  20       25.35       32.66     29.47 o
  -5   1  20      479.96      405.06     44.28 o
  -4   1  20       34.57       67.98     65.76 o
  -3   1  20     1415.82     1394.77     67.60 o
  -2   1  20      668.27      581.11     36.70 o
  -1   1  20       53.19       97.49     23.98 o
   0   1  20      151.95      184.85     26.65 o
   1   1  20      510.74      540.87     33.96 o
   2   1  20      615.84      649.31     35.95 o
   3   1  20       21.67       19.09     36.24 o
   4   1  20      540.29      614.45     40.05 o
   5   1  20      154.96      185.68    108.33 o
   6   1  20       26.19      -19.54     82.79 o
   7   1  20        0.59      -47.04     47.04 o
   8   1  20        5.51      -67.23     67.23 o
 -11   2  20        3.24      -31.10     57.39 o
 -10   2  20        0.07        7.96     40.94 o
  -9   2  20        2.43      -20.79     47.15 o
  -8   2  20       26.83      -46.72     46.72 o
  -7   2  20      130.28       -3.33     46.17 o
  -6   2  20      387.12      352.14     35.14 o
  -5   2  20        3.00       41.12     30.71 o
  -4   2  20      235.51      195.05     29.32 o
  -3   2  20      283.02      377.17     42.34 o
  -2   2  20     1054.37      938.08     66.69 o
  -1   2  20       42.88       10.84     29.05 o
   0   2  20      404.58      386.09     35.09 o
   1   2  20     1196.45     1185.98     43.89 o
   2   2  20       21.11        7.84     25.71 o
   3   2  20      114.48      129.09     28.52 o
   4   2  20       13.64       34.87     41.54 o
   5   2  20        7.45       53.12     37.05 o
   6   2  20      131.14      204.89     43.69 o
   7   2  20        1.48       60.36     38.32 o
   8   2  20       26.57       72.19     44.80 o
 -10   3  20       17.90       60.44     76.45 o
  -9   3  20        1.67       64.16     45.38 o
  -8   3  20        6.77      -56.10     68.89 o
  -7   3  20      187.13        0.00     75.21 o
  -6   3  20       32.07       42.51     65.68 o
  -5   3  20       76.08      132.09     39.86 o
  -4   3  20        0.27       72.61     38.00 o
  -3   3  20      655.04      429.26     48.65 o
  -2   3  20      218.53      186.10     42.06 o
  -1   3  20      562.09      625.06     45.67 o
   0   3  20      155.22      135.76     39.92 o
   1   3  20        2.63      -55.64     55.64 o
   2   3  20      328.30      313.63     47.24 o
   3   3  20       26.12       20.75     56.32 o
   4   3  20       94.88      119.18     43.41 o
   5   3  20       75.34      -17.20     69.63 o
   6   3  20        1.59      -26.27     69.40 o
   7   3  20       23.50      127.47     49.50 o
   8   3  20        0.07      -81.75     81.75 o
 -10   4  20        3.56      -22.04     75.71 o
  -9   4  20       74.90       45.55     79.10 o
  -8   4  20       16.31       35.07     68.39 o
  -7   4  20        0.33      -32.92     66.02 o
  -6   4  20       45.56        6.88     66.19 o
  -5   4  20        6.94       19.34     60.38 o
  -4   4  20      351.88      369.33     46.00 o
  -3   4  20       22.51      -58.13     58.13 o
  -2   4  20        3.03      -11.05     56.04 o
  -1   4  20      222.25      202.62     40.82 o
   0   4  20      202.15      111.74     40.14 o
   1   4  20      186.58      129.95     39.86 o
   2   4  20       14.81      -59.93     59.93 o
   3   4  20      170.90      202.62     42.79 o
   4   4  20       60.93       41.94     61.73 o
   5   4  20       25.29      -69.40     69.40 o
   6   4  20        1.59      -11.56     64.16 o
   7   4  20       14.33      -46.29     70.87 o
   8   4  20        1.70       18.38     80.34 o
 -10   5  20        5.47      -77.52     77.52 o
  -9   5  20       14.20       96.41     51.59 o
  -8   5  20       25.02       -4.12     76.17 o
  -7   5  20       50.14      -23.00     73.69 o
  -6   5  20       77.04      -25.09     69.18 o
  -5   5  20      225.17      232.50     51.47 o
  -4   5  20        2.69      -12.68     59.31 o
  -3   5  20       23.19       62.92     39.75 o
  -2   5  20        6.25        8.57     54.63 o
  -1   5  20       67.51       13.93     55.31 o
   0   5  20      781.88      797.51     51.47 o
   1   5  20        8.56       22.61     36.87 o
   2   5  20        0.84       41.10     50.46 o
   3   5  20        3.37       15.45     58.41 o
   4   5  20       65.11       68.89     46.40 o
   5   5  20        0.02       50.12     42.40 o
   6   5  20        7.49       35.46     64.33 o
   7   5  20        5.23      -52.09     72.95 o
   8   5  20        2.34       14.32     78.59 o
 -10   6  20        0.66      -65.34     75.55 o
  -9   6  20        4.04       -8.91     56.43 o
  -8   6  20       51.44      123.35     52.21 o
  -7   6  20        2.81      -78.36     78.36 o
  -6   6  20        0.57       37.38     43.92 o
  -5   6  20       15.81       53.05     66.24 o
  -4   6  20      120.79       75.15     46.68 o
  -3   6  20       28.77       18.89     66.30 o
  -2   6  20        1.35       44.88     55.98 o
  -1   6  20       59.23      -11.56     56.26 o
   0   6  20       50.80       82.03     37.72 o
   1   6  20        3.91      -52.99     53.45 o
   2   6  20        0.73        3.10     53.95 o
   3   6  20       73.91       97.59     39.80 o
   4   6  20      112.64      237.01     46.00 o
   5   6  20        7.71       25.65     62.24 o
   6   6  20        0.03      -20.30     68.89 o
   7   6  20        0.62       44.88     73.35 o
  -9   7  20        0.12      -55.93     83.16 o
  -8   7  20        1.81      -30.84     79.27 o
  -7   7  20        6.19      -16.52     74.64 o
  -6   7  20       16.42       39.01     46.40 o
  -5   7  20       13.40      -73.57     73.57 o
  -4   7  20      113.16      154.98     47.58 o
  -3   7  20       17.21       36.36     57.79 o
  -2   7  20       16.86      -59.25     59.25 o
  -1   7  20       75.48      141.06     38.17 o
   0   7  20       15.48      -18.21     55.42 o
   1   7  20      120.36      123.64     41.94 o
   2   7  20        6.80       32.02     58.46 o
   3   7  20        5.01      -36.76     59.70 o
   4   7  20       48.00      119.91     45.27 o
   5   7  20        0.04       64.16     47.53 o
   6   7  20        0.23       -4.23     48.94 o
   7   7  20        4.02      -13.98     76.28 o
  -9   8  20        0.57      -73.23     74.14 o
  -8   8  20        0.11       27.51     73.74 o
  -7   8  20       12.23      -38.84     75.88 o
  -6   8  20        2.31        4.06     72.16 o
  -5   8  20        3.61      -34.95     70.92 o
  -4   8  20       73.96      134.12     48.65 o
  -3   8  20       22.01       -3.44     63.88 o
  -2   8  20       19.09      -29.54     62.58 o
  -1   8  20        1.03       47.53     40.70 o
   0   8  20      159.08       94.21     45.10 o
   1   8  20       48.60      -19.56     61.34 o
   2   8  20        1.22       10.09     60.21 o
   3   8  20        1.97      100.01     42.51 o
   4   8  20        7.69       60.89     42.56 o
   5   8  20       24.02        0.00     65.68 o
   6   8  20        0.64      -70.70     70.70 o
  -8   9  20        1.18       19.17     73.07 o
  -7   9  20       15.51       22.66     76.62 o
  -6   9  20       18.06       85.75     53.45 o
  -5   9  20        1.05      -28.64     75.60 o
  -4   9  20       52.14      108.19     51.02 o
  -3   9  20      166.69      141.68     52.94 o
  -2   9  20       10.52       24.19     64.10 o
  -1   9  20       27.52      -23.45     64.16 o
   0   9  20        8.84      -40.59     62.58 o
   1   9  20        2.64       27.62     58.07 o
   2   9  20       19.24      -60.83     60.83 o
   3   9  20       65.33       53.56     49.10 o
   4   9  20       27.76      -38.79     67.99 o
   5   9  20        0.83      -61.40     63.09 o
   6   9  20        1.41      -27.40     74.08 o
  -7  10  20        7.72       38.00     79.15 o
  -6  10  20        4.51      -74.87     74.87 o
  -5  10  20       38.81      -17.31     80.28 o
  -4  10  20        0.14      -76.56     76.56 o
  -3  10  20       19.20      -23.40     70.58 o
  -2  10  20       32.77       29.20     61.51 o
  -1  10  20        0.49      -14.21     64.44 o
   0  10  20       22.66       -7.22     65.68 o
   1  10  20       71.14       98.66     46.34 o
   2  10  20        4.31       26.27     58.29 o
   3  10  20       40.58       83.89     47.13 o
   4  10  20        2.41      -36.70     70.98 o
   5  10  20        1.46       55.81     68.27 o
  -6  11  20        1.85       26.16     55.31 o
  -5  11  20       32.34       13.76     78.87 o
  -4  11  20        0.54      -57.28     76.84 o
  -3  11  20       33.81       65.74     70.25 o
  -2  11  20       20.67      -50.06     68.67 o
  -1  11  20      122.90      189.71     48.48 o
   0  11  20       24.73       61.17     65.91 o
   1  11  20        2.69       42.68     64.38 o
   2  11  20        7.28      -19.90     67.03 o
   3  11  20        2.70      -69.85     69.85 o
   4  11  20       35.30      -17.25     73.97 o
  -5  12  20        0.02        9.70     74.47 o
  -4  12  20      117.73      204.71     59.65 o
  -3  12  20        0.40       30.44     70.81 o
  -2  12  20       14.23       20.47     68.39 o
  -1  12  20       49.68       28.25     70.81 o
   0  12  20       68.20       40.65     68.05 o
   1  12  20       19.41       84.62     47.92 o
   2  12  20       22.90       25.37     67.88 o
   3  12  20       16.96       -4.34     76.28 o
  -3  13  20       72.45       55.31     86.71 o
  -2  13  20        1.81       67.09     46.85 o
  -1  13  20       52.55      159.27     52.83 o
   0  13  20       31.23      -69.29     75.21 o
   1  13  20       13.51      -78.20     78.20 o
 -10   1  21        5.15       40.24     41.08 o
  -9   1  21        0.96      -24.60     50.52 o
  -8   1  21        4.85       19.96     46.30 o
  -7   1  21        2.83      -30.57     45.08 o
  -6   1  21        0.80        5.64     40.20 o
  -5   1  21      191.62      163.11     32.62 o
  -4   1  21      148.29      121.62     42.11 o
  -3   1  21        0.11       41.73     30.69 o
  -2   1  21       82.64      171.01     71.91 o
  -1   1  21       13.05       14.73     29.03 o
   0   1  21       45.24        8.95     31.95 o
   1   1  21      311.42      378.23     48.46 o
   2   1  21        2.21       54.63     50.49 o
   3   1  21       53.53       -5.64     33.64 o
   4   1  21       63.22       48.21     38.51 o
   5   1  21        7.14      -19.43     47.64 o
   6   1  21       11.06       35.78     37.12 o
   7   1  21        0.48      -17.00     46.12 o
   8   1  21        6.05      -23.34     45.48 o
 -10   2  21        2.11        9.29     62.72 o
  -9   2  21        4.24       22.50     51.24 o
  -8   2  21        1.35       69.45     44.37 o
  -7   2  21       62.55       50.92     89.50 o
  -6   2  21      130.46       92.28     37.54 o
  -5   2  21        0.26      -48.12     74.81 o
  -4   2  21        0.42       -2.48     72.25 o
  -3   2  21      184.68      131.27     30.54 o
  -2   2  21      111.46       63.88     31.97 o
  -1   2  21        8.00      -22.32     35.45 o
   0   2  21      215.54      246.23     30.69 o
   1   2  21        2.55       51.18     59.08 o
   2   2  21        0.89      -18.07     38.42 o
   3   2  21        4.22      -44.38     55.76 o
   4   2  21       24.33       29.78     44.07 o
   5   2  21       20.12       88.11     31.70 o
   6   2  21       29.76        3.63     49.27 o
   7   2  21        0.03      -39.71     42.32 o
   8   2  21        0.67       91.28     74.90 o
 -10   3  21       24.95       48.77     75.04 o
  -9   3  21        3.57      -76.17     76.17 o
  -8   3  21       17.49      -50.35     70.30 o
  -7   3  21       14.00       47.24     45.16 o
  -6   3  21      124.78       47.75     66.98 o
  -5   3  21       34.35       89.98     40.37 o
  -4   3  21       55.21       74.64     39.97 o
  -3   3  21      642.37      667.17     51.64 o
  -2   3  21        2.26      -61.56     61.56 o
  -1   3  21       11.55      -16.86     50.85 o
   0   3  21       72.44       68.78     38.39 o
   1   3  21      383.19      339.17     47.47 o
   2   3  21      238.50      230.36     43.13 o
   3   3  21       42.09      -25.09     58.41 o
   4   3  21        5.70      -16.80     59.42 o
   5   3  21        5.47      -61.68     61.68 o
   6   3  21        3.62       53.28     48.71 o
   7   3  21       31.05      165.75     50.68 o
   8   3  21        0.22      -18.83     76.62 o
 -10   4  21        2.01       45.27     78.14 o
  -9   4  21       45.18       44.76     51.81 o
  -8   4  21        2.24      -36.19     74.02 o
  -7   4  21      308.79      283.80     56.77 o
  -6   4  21       47.17      -35.57     74.14 o
  -5   4  21       21.60      -23.45     62.35 o
  -4   4  21       71.72       44.37     59.76 o
  -3   4  21      231.76      208.31     42.40 o
  -2   4  21      725.83      702.63     52.71 o
  -1   4  21      135.27      129.56     42.51 o
   0   4  21      194.26      150.41     42.68 o
   1   4  21      326.82      283.86     50.40 o
   2   4  21       54.54       38.84     60.38 o
   3   4  21        0.87       12.63     53.90 o
   4   4  21      117.88       54.07     68.05 o
   5   4  21       35.94       62.30     49.16 o
   6   4  21        0.09       35.97     47.98 o
   7   4  21        2.48      -56.94     72.61 o
   8   4  21        2.27      -79.89     79.89 o
 -10   5  21       20.21      -82.31     82.31 o
  -9   5  21        1.80       75.21     76.45 o
  -8   5  21       46.63       37.72     74.42 o
  -7   5  21       22.99      134.80     49.10 o
  -6   5  21      237.06      229.85     53.45 o
  -5   5  21        4.85       38.67     65.45 o
  -4   5  21      449.11      514.05     52.66 o
  -3   5  21      267.83      311.43     44.76 o
  -2   5  21        3.95      -48.26     53.39 o
  -1   5  21      273.63      309.29     42.85 o
   0   5  21       22.15       17.48     38.34 o
   1   5  21      308.53      347.68     45.21 o
   2   5  21       87.03      117.15     39.46 o
   3   5  21       78.84       46.91     43.30 o
   4   5  21      132.76       65.40     48.60 o
   5   5  21        0.15      -67.26     67.26 o
   6   5  21        4.47      116.98     43.47 o
   7   5  21        2.91      -76.62     77.46 o
  -9   6  21       25.75       18.38     84.12 o
  -8   6  21        7.17       65.96     76.50 o
  -7   6  21       41.22      100.92     53.28 o
  -6   6  21       38.36      -42.73     73.18 o
  -5   6  21      120.55      -14.77     69.68 o
  -4   6  21       46.56      144.61     43.75 o
  -3   6  21       99.18       26.38     64.66 o
  -2   6  21      143.24       59.65     62.07 o
  -1   6  21        0.06      -21.20     54.97 o
   0   6  21     1041.33     1001.94     61.90 o
   1   6  21       11.73       38.73     39.07 o
   2   6  21        7.45       22.44     59.87 o
   3   6  21       15.58       30.16     62.80 o
   4   6  21       14.06      -64.78     64.78 o
   5   6  21       52.24        7.67     66.69 o
   6   6  21        3.74      -21.14     66.41 o
   7   6  21       17.61       55.93     80.00 o
  -9   7  21        1.70      -23.96     77.29 o
  -8   7  21       53.00       68.33     76.00 o
  -7   7  21        1.29      -34.22     70.75 o
  -6   7  21       31.25        0.00     81.69 o
  -5   7  21       34.56      -19.28     66.86 o
  -4   7  21      219.98      273.49     53.61 o
  -3   7  21      235.97      246.99     50.80 o
  -2   7  21       25.30      -16.35     64.72 o
  -1   7  21      330.70      273.77     48.99 o
   0   7  21       84.37       25.43     65.17 o
   1   7  21      145.38      134.46     42.56 o
   2   7  21        1.48       43.58     56.32 o
   3   7  21      105.56        3.50     70.19 o
   4   7  21       67.63      104.86     47.86 o
   5   7  21        0.18       47.36     63.48 o
   6   7  21        6.84      -17.48     71.37 o
  -8   8  21        0.12      108.75     52.99 o
  -7   8  21       73.53       75.83     55.08 o
  -6   8  21        0.60       42.28     48.94 o
  -5   8  21       80.44      141.23     50.80 o
  -4   8  21      236.97      259.28     55.19 o
  -3   8  21       16.31      -47.13     67.03 o
  -2   8  21      372.55      356.59     52.60 o
  -1   8  21       72.11       26.44     44.76 o
   0   8  21      260.87      295.59     45.78 o
   1   8  21       84.99      110.78     44.31 o
   2   8  21      143.69        6.99     77.58 o
   3   8  21       53.39      109.77     45.95 o
   4   8  21        9.68       50.01     58.18 o
   5   8  21        8.82       28.64     61.85 o
   6   8  21        7.35       40.93     75.94 o
  -8   9  21       22.27      -29.60     82.82 o
  -7   9  21        2.95      -79.27     80.00 o
  -6   9  21       76.08       46.51     56.49 o
  -5   9  21        7.94       50.97     70.53 o
  -4   9  21       64.55       16.35     73.29 o
  -3   9  21      194.74      210.23     53.22 o
  -2   9  21      207.65      169.02     51.87 o
  -1   9  21      268.80      252.01     49.84 o
   0   9  21        0.20       59.99     41.61 o
   1   9  21       14.18      104.19     40.76 o
   2   9  21       19.15       44.43     60.77 o
   3   9  21       68.62      115.29     47.41 o
   4   9  21       33.61       36.19     64.27 o
   5   9  21        1.89       74.47     45.05 o
  -7  10  21        9.10      -19.51     83.21 o
  -6  10  21        1.17       18.60     78.82 o
  -5  10  21      124.32      136.43     56.94 o
  -4  10  21        3.11       25.88     73.12 o
  -3  10  21        9.26      -68.33     68.33 o
  -2  10  21       14.30       45.38     62.86 o
  -1  10  21        2.81       25.99     66.81 o
   0  10  21      109.17      119.46     50.29 o
   1  10  21        1.66      -69.63     69.63 o
   2  10  21       71.68      169.92     46.00 o
   3  10  21       55.93       20.24     69.34 o
   4  10  21        0.03        4.23     68.84 o
   5  10  21        6.67      -35.63     73.57 o
  -6  11  21        3.63      -85.02     85.02 o
  -5  11  21       22.46       66.13     80.45 o
  -4  11  21       13.57       -9.08     78.42 o
  -3  11  21        2.28       -8.57     67.93 o
  -2  11  21        0.41      -68.10     68.10 o
  -1  11  21       81.94      -35.35     73.69 o
   0  11  21       23.92       -3.89     69.12 o
   1  11  21       36.51       44.26     65.29 o
   2  11  21       19.69        8.23     65.79 o
   3  11  21        2.28      -46.91     71.04 o
   4  11  21       23.40      146.75     47.92 o
  -4  12  21       25.41       57.56     87.05 o
  -3  12  21        8.94      130.01     46.79 o
  -2  12  21       10.83      -74.93     74.93 o
  -1  12  21       13.28       20.92     64.61 o
   0  12  21        8.96       31.51     47.08 o
   1  12  21       11.45      -71.04     71.04 o
   2  12  21       13.44      -48.09     69.51 o
  -1  13  21        5.27       62.18     67.37 o
 -10   0  22       20.34       -8.91     84.00 o
  -9   0  22       10.25      -77.07     77.07 o
  -8   0  22       84.40       76.45     50.80 o
  -7   0  22       48.46        3.50     63.59 o
  -6   0  22       38.58       13.42     62.18 o
  -5   0  22       54.74      -57.00     64.50 o
  -4   0  22      526.72      491.33     52.43 o
  -3   0  22      636.04      570.14     50.18 o
  -2   0  22      371.30      268.47     42.68 o
  -1   0  22      179.61      188.53     40.08 o
   0   0  22      284.34      336.52     47.41 o
   1   0  22      136.56      164.34     40.31 o
   2   0  22       16.30      -55.87     57.00 o
   3   0  22       24.48       16.24     59.70 o
   4   0  22      289.29      423.51     55.81 o
   5   0  22        2.84       57.22     46.57 o
   6   0  22        1.13       81.52     43.24 o
   7   0  22        0.39      -47.47     76.96 o
   8   0  22        1.35      -28.30     85.64 o
 -10   1  22        6.64      -12.12     69.68 o
  -9   1  22       14.43      -14.50     51.44 o
  -8   1  22        1.13       42.78     38.21 o
  -7   1  22      109.10       74.76     39.29 o
  -6   1  22      181.59      150.29     32.19 o
  -5   1  22       47.32       24.23     36.58 o
  -4   1  22      530.40      512.02     47.55 o
  -3   1  22        4.04        9.94     39.41 o
  -2   1  22      138.69       83.08     34.85 o
  -1   1  22       27.92       -9.73     31.88 o
   0   1  22      658.08      674.13     39.92 o
   1   1  22      532.52      500.67     36.00 o
   2   1  22        3.58      -15.17     38.24 o
   3   1  22       80.46       92.54     31.85 o
   4   1  22        4.47        3.87     47.44 o
   5   1  22       96.74       38.26    115.97 o
   6   1  22        0.95      -23.83     48.89 o
   7   1  22       26.13       40.63     44.03 o
   8   1  22        4.70       27.28     79.10 o
 -10   2  22       12.72      -55.52     55.52 o
  -9   2  22        7.25       67.60     40.04 o
  -8   2  22       40.08      -21.29     51.58 o
  -7   2  22      157.93      252.62     35.65 o
  -6   2  22       27.61      -31.46     44.57 o
  -5   2  22       78.51       78.76     30.82 o
  -4   2  22        3.16      -42.47     53.64 o
  -3   2  22      891.10      764.95     39.68 o
  -2   2  22       48.91       23.86     35.35 o
  -1   2  22      306.14      298.67     31.91 o
   0   2  22       84.53       29.74     43.03 o
   1   2  22       10.91      -25.90     40.30 o
   2   2  22      124.19      111.34     30.55 o
   3   2  22      125.45      129.96     33.07 o
   4   2  22      124.74       75.47     48.15 o
   5   2  22       44.33       54.98     38.94 o
   6   2  22       33.63       51.51     67.51 o
   7   2  22       26.70       -8.19     55.38 o
 -10   3  22        1.51       23.00     79.60 o
  -9   3  22        4.36       30.22     67.82 o
  -8   3  22       11.46       97.25     49.95 o
  -7   3  22       28.43      -68.55     71.66 o
  -6   3  22      120.66       71.77     50.46 o
  -5   3  22       29.62       81.41     41.78 o
  -4   3  22      207.40      188.64     45.50 o
  -3   3  22      180.73      153.12     47.53 o
  -2   3  22      228.92      205.66     44.54 o
  -1   3  22       14.43       37.04     36.81 o
   0   3  22       69.70       17.76     56.26 o
   1   3  22      170.50      223.65     41.49 o
   2   3  22       24.30      -47.02     58.24 o
   3   3  22      150.31      160.06     47.36 o
   4   3  22        1.14       47.53     44.09 o
   5   3  22        5.35       26.61     62.52 o
   6   3  22       12.50       49.44     50.46 o
   7   3  22        8.24       71.77     73.35 o
 -10   4  22        6.31      -56.43     76.45 o
  -9   4  22        5.64       53.33     73.01 o
  -8   4  22       48.82      102.95     53.05 o
  -7   4  22        0.66      -27.74     69.23 o
  -6   4  22        2.05       18.77     72.11 o
  -5   4  22      215.63      247.33     48.26 o
  -4   4  22       29.94       50.23     64.38 o
  -3   4  22       96.59       57.62     64.66 o
  -2   4  22       26.79      -12.35     62.97 o
  -1   4  22      281.05      323.78     45.38 o
   0   4  22      254.28      268.53     43.86 o
   1   4  22        7.42      -49.05     60.66 o
   2   4  22       23.43        0.00     59.70 o
   3   4  22        2.19       13.36     54.07 o
   4   4  22       35.10       10.71     62.86 o
   5   4  22        0.14       19.28     64.83 o
   6   4  22       10.03       58.91     71.71 o
   7   4  22        2.77       -4.62     80.23 o
  -9   5  22       31.18      145.90     53.50 o
  -8   5  22        5.18      -60.66     82.03 o
  -7   5  22       26.18      133.50     53.45 o
  -6   5  22       21.11      -11.61     75.15 o
  -5   5  22       19.49        9.19     45.10 o
  -4   5  22      261.09      353.32     52.83 o
  -3   5  22        5.09       39.52     41.66 o
  -2   5  22       35.42      -18.94     55.93 o
  -1   5  22      164.44      175.50     42.51 o
   0   5  22        3.27      -57.17     57.17 o
   1   5  22        0.35       18.72     55.19 o
   2   5  22       21.11      -65.68     65.68 o
   3   5  22      112.16      143.82     45.78 o
   4   5  22       31.22      116.36     46.68 o
   5   5  22        4.51       88.79     47.24 o
   6   5  22        0.16       38.90     65.62 o
   7   5  22        0.38      101.59     53.16 o
  -9   6  22        0.22       49.84     55.25 o
  -8   6  22        8.74      -84.90     84.90 o
  -7   6  22        8.38      -79.10     79.10 o
  -6   6  22       30.50       96.80     48.65 o
  -5   6  22      113.67       92.23     54.52 o
  -4   6  22       30.47       58.13     66.92 o
  -3   6  22        2.65      -31.01     63.82 o
  -2   6  22        7.50       29.54     55.93 o
  -1   6  22       12.40       90.54     38.96 o
   0   6  22       55.89       52.43     43.30 o
   1   6  22        0.59        0.00     55.08 o
   2   6  22       29.72      -40.25     63.65 o
   3   6  22       31.98      141.90     41.72 o
   4   6  22        0.14       25.88     47.08 o
   5   6  22        0.08        0.00     66.53 o
   6   6  22        9.97       70.47     49.84 o
  -8   7  22        8.98      -70.25     78.31 o
  -7   7  22        0.07       48.65     72.50 o
  -6   7  22        0.13       20.92     72.44 o
  -5   7  22        3.22       -7.95     69.06 o
  -4   7  22        0.06       -3.78     67.93 o
  -3   7  22       22.67      -10.82     66.81 o
  -2   7  22       27.72       44.43     62.69 o
  -1   7  22       12.17       -3.27     59.20 o
   0   7  22      217.46      255.67     49.78 o
   1   7  22        0.05        6.82     63.93 o
   2   7  22        0.50      -35.01     57.11 o
   3   7  22       10.57       51.02     64.61 o
   4   7  22       14.99       19.17     69.51 o
   5   7  22        0.99       35.07     46.29 o
   6   7  22       19.56      -68.27     77.63 o
  -8   8  22        6.45       75.43     55.31 o
  -7   8  22        0.05       -9.25     83.21 o
  -6   8  22        6.56       43.69     69.06 o
  -5   8  22        0.14       -4.17     68.67 o
  -4   8  22       32.23      -28.08     74.76 o
  -3   8  22       33.69        7.50     68.10 o
  -2   8  22       58.86       28.53     65.57 o
  -1   8  22       18.51       50.12     44.37 o
   0   8  22        9.91       -5.19     44.26 o
   1   8  22        9.03       14.21     64.95 o
   2   8  22       49.11       -5.52     47.64 o
   3   8  22       22.04       26.72     44.31 o
   4   8  22       20.98      -16.01     72.73 o
   5   8  22        0.24       74.53     43.69 o
  -7   9  22        9.45      -62.41     79.60 o
  -6   9  22        1.27      -78.76     78.76 o
  -5   9  22        5.23      -13.19     51.87 o
  -4   9  22        8.78      -77.12     77.12 o
  -3   9  22        0.81       95.05     47.30 o
  -2   9  22        0.52      -65.68     65.68 o
  -1   9  22       47.64       41.89     44.76 o
   0   9  22        0.35      -61.62     61.62 o
   1   9  22       24.41       56.10     46.45 o
   2   9  22       25.13       50.01     47.13 o
   3   9  22       13.50      -27.96     71.04 o
   4   9  22        2.89       29.20     66.41 o
   5   9  22        0.08       53.16     48.48 o
  -6  10  22        9.97       43.24     80.17 o
  -5  10  22        4.78      -55.36     78.36 o
  -4  10  22        4.03       -8.85     77.52 o
  -3  10  22       19.98      -29.09     66.69 o
  -2  10  22        1.67       54.80     64.61 o
  -1  10  22       77.93      130.85     47.47 o
   0  10  22       17.72       46.51     62.30 o
   1  10  22        2.26       31.57     62.18 o
   2  10  22       20.67       36.42     71.88 o
   3  10  22       28.56       20.92     69.57 o
   4  10  22       12.54      111.51     48.09 o
  -5  11  22       18.76       55.87     60.15 o
  -4  11  22       43.71      -18.77     78.87 o
  -3  11  22        0.76      -74.08     74.08 o
  -2  11  22       51.50      115.07     49.67 o
  -1  11  22        5.72       40.76     47.41 o
   0  11  22       39.97       81.97     48.37 o
   1  11  22        3.09        8.34     66.41 o
   2  11  22       11.94        0.00     75.49 o
   3  11  22       40.72       30.84     77.29 o
  -3  12  22       21.54      186.61     50.01 o
  -2  12  22        0.81      -79.60     79.60 o
  -1  12  22       50.59      150.98     52.54 o
   0  12  22       24.89       12.97     74.08 o
   1  12  22       42.07       35.29     49.95 o
 -10   1  23        0.94      -48.92     55.37 o
  -9   1  23        0.32       26.80     52.02 o
  -8   1  23       12.32       25.21     48.10 o
  -7   1  23        4.18       27.40     44.05 o
  -6   1  23       42.86       -7.51     44.88 o
  -5   1  23       45.03        1.99     41.37 o
  -4   1  23       13.81       68.34     35.56 o
  -3   1  23       97.22       57.22     47.27 o
  -2   1  23        8.03       36.55     27.16 o
  -1   1  23        0.59       -2.87     41.07 o
   0   1  23      116.40      161.20     36.96 o
   1   1  23        2.05      -42.81     42.81 o
   2   1  23       14.06       62.84     32.16 o
   3   1  23        7.10      -11.46     58.13 o
   4   1  23       13.07       31.05     41.89 o
   5   1  23       10.20        4.53     47.10 o
   6   1  23        1.21      -69.56    103.68 o
   7   1  23        3.93       -1.13     51.26 o
 -10   2  23        3.44       -4.14     62.61 o
  -9   2  23        0.45       71.90     35.12 o
  -8   2  23        4.40      -29.21     51.90 o
  -7   2  23        0.60       21.16     45.53 o
  -6   2  23        8.32      -25.14     83.55 o
  -5   2  23        0.41      -11.45     43.23 o
  -4   2  23      240.90      245.74     38.28 o
  -3   2  23      218.81      172.99     32.91 o
  -2   2  23       30.23       90.41     35.09 o
  -1   2  23       55.75      -27.57     41.68 o
   0   2  23       22.79       83.96     34.02 o
   1   2  23       82.76       61.53     34.22 o
   2   2  23        0.02       38.34     40.67 o
   3   2  23       26.19       40.10     37.14 o
   4   2  23       33.27       44.06     38.31 o
   5   2  23        0.14      -33.66     46.60 o
   6   2  23        1.05      -29.34     46.46 o
   7   2  23        0.04       52.04     56.05 o
  -9   3  23        2.56       30.89     75.94 o
  -8   3  23       18.84      -62.52     71.82 o
  -7   3  23       68.53      155.15     49.05 o
  -6   3  23        0.59      -63.14     67.60 o
  -5   3  23        3.08      -10.60     67.60 o
  -4   3  23       38.62      -36.93     65.34 o
  -3   3  23      117.24      -45.16     66.36 o
  -2   3  23      171.40      174.04     44.99 o
  -1   3  23      178.10      279.80     46.23 o
   0   3  23      273.34      266.44     45.16 o
   1   3  23       89.18      -41.04     66.81 o
   2   3  23       25.01       55.53     60.38 o
   3   3  23        6.07      -24.02     66.75 o
   4   3  23       55.76       43.92     67.65 o
   5   3  23       22.24       55.08     48.37 o
   6   3  23        0.00       42.56     49.33 o
   7   3  23        0.60       64.72     74.47 o
  -9   4  23        4.89      -22.78     78.93 o
  -8   4  23       58.81      -12.91     82.14 o
  -7   4  23        9.52       36.81     67.48 o
  -6   4  23       67.13      123.58     51.81 o
  -5   4  23       45.73       25.60     67.15 o
  -4   4  23      190.64      248.51     48.32 o
  -3   4  23      361.39      346.04     50.85 o
  -2   4  23      111.38      107.79     42.96 o
  -1   4  23       10.61        9.47     60.66 o
   0   4  23       31.44       25.14     60.83 o
   1   4  23       71.32      -19.17     60.15 o
   2   4  23        8.54      -39.69     64.72 o
   3   4  23      183.53      185.99     48.60 o
   4   4  23       46.80       25.93     49.22 o
   5   4  23        0.27      -44.09     72.16 o
   6   4  23        2.10        4.34     66.69 o
   7   4  23        3.06      -52.04     83.66 o
  -9   5  23        7.31        0.00     84.00 o
  -8   5  23        8.33       74.08     51.81 o
  -7   5  23      163.31       21.37     87.33 o
  -6   5  23       13.60       -4.00     76.62 o
  -5   5  23      285.54      313.51     56.55 o
  -4   5  23        3.60      -32.64     66.19 o
  -3   5  23       30.77       62.18     43.75 o
  -2   5  23       25.78       46.45     58.29 o
  -1   5  23       79.40       50.18     42.40 o
   0   5  23      405.82      453.33     48.37 o
   1   5  23       12.52      -49.33     57.84 o
   2   5  23       45.19      125.78     41.32 o
   3   5  23       11.82        7.10     63.48 o
   4   5  23       33.53        3.72     66.81 o
   5   5  23       12.51      -16.41     69.68 o
   6   5  23        7.44      -75.77     77.35 o
  -8   6  23       33.71       51.53     56.15 o
  -7   6  23        4.80       -8.79     73.91 o
  -6   6  23       69.66       71.26     78.03 o
  -5   6  23       73.76      140.32     52.32 o
  -4   6  23      290.76      318.36     54.97 o
  -3   6  23       48.42       35.91     66.24 o
  -2   6  23       15.83       41.27     61.34 o
  -1   6  23      280.42      263.28     51.59 o
   0   6  23        0.17       30.05     59.82 o
   1   6  23      125.72      153.35     45.89 o
   2   6  23        0.36       17.65     60.27 o
   3   6  23       77.44      -36.70     68.61 o
   4   6  23       94.97      189.03     50.63 o
   5   6  23        3.49       88.01     48.71 o
   6   6  23       10.74       55.08     76.22 o
  -8   7  23        4.39        0.00     81.24 o
  -7   7  23       45.14       93.76     51.36 o
  -6   7  23        1.13      -43.47     81.30 o
  -5   7  23       98.15       66.64     77.46 o
  -4   7  23      111.15      256.18     48.60 o
  -3   7  23       39.08       56.26     66.64 o
  -2   7  23       44.98       80.28     43.47 o
  -1   7  23       24.99      -68.50     68.50 o
   0   7  23      356.00      388.05     52.04 o
   1   7  23        0.35      -21.31     56.38 o
   2   7  23      242.76      353.37     51.47 o
   3   7  23       36.22       38.17     69.63 o
   4   7  23        8.61       51.98     69.96 o
   5   7  23        2.40        0.00     69.23 o
  -7   8  23        0.49      -78.20     78.20 o
  -6   8  23       42.77       95.11     52.88 o
  -5   8  23        8.16       26.10     70.64 o
  -4   8  23       15.63       29.20     52.60 o
  -3   8  23       72.26       84.45     47.70 o
  -2   8  23      190.56      191.57     49.89 o
  -1   8  23      177.36      240.17     49.89 o
   0   8  23       11.22        3.61     63.20 o
   1   8  23       71.45      146.75     45.33 o
   2   8  23        1.17       55.42     46.29 o
   3   8  23       48.76       49.67     47.98 o
   4   8  23        8.99      -24.98     68.33 o
   5   8  23        3.91      -74.59     74.59 o
  -7   9  23       26.93      -44.59     86.99 o
  -6   9  23        1.36      -61.51     76.79 o
  -5   9  23       42.96       63.65     79.10 o
  -4   9  23       24.82       -8.74     74.76 o
  -3   9  23       18.33       41.16     67.26 o
  -2   9  23       53.44       42.68     63.65 o
  -1   9  23       33.05       60.72     64.89 o
   0   9  23        1.04       76.50     40.82 o
   1   9  23        0.02        7.84     62.80 o
   2   9  23       58.05      -20.01     75.49 o
   3   9  23       38.58       12.46     70.13 o
   4   9  23        0.95      -72.39     72.39 o
  -6  10  23       33.44       -4.96     82.14 o
  -5  10  23        9.88       69.29     53.90 o
  -4  10  23       11.04       50.51     77.07 o
  -3  10  23        4.54       34.50     67.03 o
  -2  10  23        0.53      -72.73     72.73 o
  -1  10  23       88.99      125.95     47.13 o
   0  10  23        4.32       44.37     66.13 o
   1  10  23       31.00      -24.64     71.71 o
   2  10  23        8.68       21.03     66.64 o
   3  10  23        4.81       30.44     48.60 o
  -4  11  23        7.85        4.79     75.94 o
  -3  11  23       15.94      -81.24     81.24 o
  -2  11  23       26.47       16.97     71.15 o
  -1  11  23        9.44       16.91     69.12 o
   0  11  23       24.00      -76.00     76.00 o
   1  11  23        0.08       19.45     50.29 o
   2  11  23       15.06       53.11     70.25 o
  -9   0  24       29.24       30.84     56.15 o
  -8   0  24        5.47       36.93     70.81 o
  -7   0  24       44.12      -73.52     73.52 o
  -6   0  24       86.36       94.83     45.27 o
  -5   0  24       76.79      130.40     44.99 o
  -4   0  24      272.76      259.56     50.23 o
  -3   0  24       19.62       19.51     60.77 o
  -2   0  24        1.82       43.41     40.65 o
  -1   0  24       29.63       56.15     40.99 o
   0   0  24      510.05      480.84     56.21 o
   1   0  24       94.30      128.09     42.68 o
   2   0  24       23.06      -31.01     61.73 o
   3   0  24      100.62      154.98     47.86 o
   4   0  24        0.93       11.44     66.81 o
   5   0  24       21.93        4.06     67.20 o
   6   0  24        3.77       34.62     67.26 o
   7   0  24        6.77       60.55     80.85 o
  -9   1  24        0.03       11.30     50.70 o
  -8   1  24       77.06       15.48     50.60 o
  -7   1  24       72.99      118.62     45.55 o
  -6   1  24        7.31       25.88     45.34 o
  -5   1  24       84.34       99.90     32.23 o
  -4   1  24       92.53       64.80     32.47 o
  -3   1  24      238.91      192.75     33.79 o
  -2   1  24        0.55       60.21     46.09 o
  -1   1  24      235.14      297.16     70.50 o
   0   1  24      171.57      183.65     34.31 o
   1   1  24       16.14      -36.35     64.86 o
   2   1  24        8.66       22.07     34.07 o
   3   1  24       40.51       70.47     37.22 o
   4   1  24       77.86       23.65     41.47 o
   5   1  24        1.67       -3.39     99.31 o
   6   1  24        7.09       23.66     50.62 o
  -9   2  24        7.56      -61.56     61.56 o
  -8   2  24        6.41       69.81     39.86 o
  -7   2  24       51.03      106.48     38.90 o
  -6   2  24       27.53       -0.30     47.29 o
  -5   2  24       75.88      148.55     45.67 o
  -4   2  24      320.25      285.73     35.24 o
  -3   2  24        7.27      -30.28     44.00 o
  -2   2  24      262.14      328.07     35.20 o
  -1   2  24       11.87       19.50     44.34 o
   0   2  24       61.71       40.83     42.89 o
   1   2  24      162.58      147.98     33.08 o
   2   2  24       25.45       35.91     35.35 o
   3   2  24       91.72       37.09     41.76 o
   4   2  24        0.66       22.07     39.36 o
   5   2  24        1.90       24.64     47.64 o
   6   2  24        0.03       45.97     48.95 o
  -9   3  24        0.47      -80.85     80.85 o
  -8   3  24       13.83      -61.00     79.55 o
  -7   3  24       31.42       20.63     76.11 o
  -6   3  24       45.13      -70.64     70.64 o
  -5   3  24       63.12       48.20     67.54 o
  -4   3  24        0.17       28.36     61.56 o
  -3   3  24      199.64      119.41     47.08 o
  -2   3  24        4.23       29.94     61.73 o
  -1   3  24      396.10      386.97     51.70 o
   0   3  24      134.73      118.28     43.75 o
   1   3  24       35.62       75.26     43.58 o
   2   3  24       85.17       81.30     46.06 o
   3   3  24       12.96       32.70     66.24 o
   4   3  24       10.64      -65.68     73.40 o
   5   3  24        0.02       62.18     67.65 o
   6   3  24       10.17       26.89     52.88 o
  -9   4  24       20.94        4.74     83.89 o
  -8   4  24        2.25       40.54     75.26 o
  -7   4  24        2.65       -4.28     79.66 o
  -6   4  24        6.05      -76.39     76.39 o
  -5   4  24        8.48      -50.06     68.55 o
  -4   4  24       89.29      -47.64     68.33 o
  -3   4  24        0.03      -10.54     59.37 o
  -2   4  24      230.10      197.49     50.91 o
  -1   4  24       73.70      133.73     41.38 o
   0   4  24       74.51       56.72     43.30 o
   1   4  24        2.23      -50.74     60.61 o
   2   4  24       26.17      122.40     44.43 o
   3   4  24       57.12      -40.37     69.23 o
   4   4  24        3.06       19.56     66.98 o
   5   4  24        9.40       37.94     64.04 o
   6   4  24        0.54       68.50     70.30 o
  -8   5  24        6.10      -51.59     84.51 o
  -7   5  24        3.43      -82.37     82.37 o
  -6   5  24       31.43      -21.14     83.83 o
  -5   5  24       27.93      -60.27     70.58 o
  -4   5  24        1.09      -45.78     71.77 o
  -3   5  24        0.11      -25.54     65.40 o
  -2   5  24        3.90      -59.76     59.76 o
  -1   5  24       46.61       30.84     65.23 o
   0   5  24       26.31      -62.35     62.35 o
   1   5  24       33.61       38.34     60.72 o
   2   5  24       29.33      -14.32     68.95 o
   3   5  24       29.24       56.21     63.31 o
   4   5  24        0.76      -69.06     69.06 o
   5   5  24        2.09      -12.91     72.67 o
   6   5  24        4.18      -32.70     78.53 o
  -8   6  24        1.96       43.92     85.69 o
  -7   6  24        2.37      -79.77     79.77 o
  -6   6  24        2.49        2.14     53.05 o
  -5   6  24        9.11       82.03     52.37 o
  -4   6  24        5.99       97.48     49.78 o
  -3   6  24       46.91      121.04     47.47 o
  -2   6  24       44.40       61.56     63.88 o
  -1   6  24       81.21       49.27     62.92 o
   0   6  24       11.85       61.79     44.48 o
   1   6  24        3.24      -28.87     63.48 o
   2   6  24        2.42       79.83     47.92 o
   3   6  24        4.56       15.45     66.13 o
   4   6  24        9.95      129.95     49.72 o
   5   6  24        9.29       57.34     69.34 o
  -7   7  24        0.12      -47.75     72.39 o
  -6   7  24       10.57       56.83     52.32 o
  -5   7  24        5.84        0.00     53.16 o
  -4   7  24        6.25      -62.47     72.56 o
  -3   7  24       43.63        5.92     50.06 o
  -2   7  24        0.08       33.77     62.02 o
  -1   7  24        5.07      -36.36     62.58 o
   0   7  24        4.55      -65.45     65.45 o
   1   7  24        2.06        0.00     61.51 o
   2   7  24      131.66      104.19     55.53 o
   3   7  24        9.88        4.00     74.19 o
   4   7  24        0.17       -4.23     69.57 o
   5   7  24        0.56      -78.14     78.14 o
  -7   8  24        0.68       44.48     76.11 o
  -6   8  24        0.78       61.51     73.35 o
  -5   8  24        3.19      -78.03     78.03 o
  -4   8  24       15.54       17.48     75.21 o
  -3   8  24        1.88      -72.84     72.84 o
  -2   8  24       20.17      -58.52     69.18 o
  -1   8  24       17.82       -3.83     61.68 o
   0   8  24        0.38       -3.83     66.36 o
   1   8  24       10.08       19.51     64.83 o
   2   8  24        0.11        4.00     69.74 o
   3   8  24        1.57      131.25     46.34 o
   4   8  24        2.94       13.08     70.36 o
  -6   9  24       11.89       24.64     55.53 o
  -5   9  24        0.61      -80.45     80.45 o
  -4   9  24        0.06       45.67     51.64 o
  -3   9  24       12.35       25.82     75.15 o
  -2   9  24       14.02       28.47     64.55 o
  -1   9  24       17.75       -4.00     66.81 o
   0   9  24       15.50      -40.25     65.51 o
   1   9  24        0.77       32.70     65.17 o
   2   9  24        5.66       54.57     70.64 o
   3   9  24       17.35      119.52     53.61 o
  -5  10  24       15.91       -4.96     80.68 o
  -4  10  24       14.34      -83.04     83.04 o
  -3  10  24        0.71       58.41     50.23 o
  -2  10  24       55.06      -12.68     73.69 o
  -1  10  24        2.65      -46.12     74.76 o
   0  10  24        9.82       44.31     46.96 o
   1  10  24        0.25        4.34     70.58 o
   2  10  24       31.17       37.38     52.21 o
  -3  11  24        7.92       14.15     56.49 o
  -2  11  24        0.38       53.16     70.30 o
  -1  11  24       50.00      156.50     50.29 o
   0  11  24        0.39      -44.48     72.44 o
  -9   1  25        1.30      -55.96     55.96 o
  -8   1  25        0.29       51.26     38.52 o
  -7   1  25        1.79      -43.93     49.04 o
  -6   1  25        0.52      -10.78     44.81 o
  -5   1  25        0.49       57.81     46.30 o
  -4   1  25       61.11      105.41     32.64 o
  -3   1  25        5.46      -23.75     41.81 o
  -2   1  25        3.87        7.42     42.04 o
  -1   1  25        6.38        6.40     44.57 o
   0   1  25       17.39       32.72     47.07 o
   1   1  25        6.17      -40.74     42.27 o
   2   1  25        0.64       19.12     43.96 o
   3   1  25        9.49      -26.28     47.71 o
   4   1  25       11.84       56.47     45.16 o
   5   1  25        0.06       16.58     49.10 o
   6   1  25        0.07      -46.67     54.25 o
  -9   2  25        0.14       27.52     54.45 o
  -8   2  25       11.99       30.34     68.22 o
  -7   2  25       20.08        8.69     63.48 o
  -6   2  25        2.08      -55.37     68.10 o
  -5   2  25       24.54       19.36     37.13 o
  -4   2  25        1.36       22.97     46.03 o
  -3   2  25        6.57       -5.04     56.86 o
  -2   2  25        0.19       -6.44     43.53 o
  -1   2  25      140.54       51.79     50.63 o
   0   2  25      255.66      194.16     36.98 o
   1   2  25        7.27       16.52     45.42 o
   2   2  25        9.65      -18.10     49.47 o
   3   2  25        1.67        0.50     39.87 o
   4   2  25       11.57       30.26     46.02 o
   5   2  25        0.05       10.67     45.74 o
   6   2  25        3.79       49.06     41.45 o
  -8   3  25       28.00        0.00     79.60 o
  -7   3  25        2.17       -4.23     74.64 o
  -6   3  25        9.49       42.28     48.65 o
  -5   3  25       17.14       49.84     65.74 o
  -4   3  25       68.46      -14.66     66.19 o
  -3   3  25       76.66       10.60     63.99 o
  -2   3  25       68.06      -67.20     67.20 o
  -1   3  25       35.64       47.70     60.32 o
   0   3  25       17.09       59.65     44.37 o
   1   3  25       30.58      -41.66     61.28 o
   2   3  25       29.02        3.55     67.60 o
   3   3  25       66.87       45.10     70.08 o
   4   3  25        8.42      -27.91     70.36 o
   5   3  25        0.26       46.96     68.44 o
   6   3  25        0.66       43.75     54.40 o
  -8   4  25        8.38       59.99     77.63 o
  -7   4  25       55.24       30.78     81.35 o
  -6   4  25       21.80      -25.09     70.02 o
  -5   4  25       41.96      -63.48     73.63 o
  -4   4  25       22.66       15.17     64.72 o
  -3   4  25       10.63       14.55     60.89 o
  -2   4  25        4.74      -31.68     64.95 o
  -1   4  25      172.08      209.61     48.09 o
   0   4  25       68.40       62.18     63.93 o
   1   4  25       22.60       29.82     40.54 o
   2   4  25       51.69       54.40     63.09 o
   3   4  25        2.47      -64.61     72.22 o
   4   4  25       12.80       36.36     67.54 o
   5   4  25        0.47      -76.62     76.62 o
  -8   5  25       14.50      -47.98     82.42 o
  -7   5  25        0.23      -13.70     75.55 o
  -6   5  25       54.89       -4.34     84.51 o
  -5   5  25       14.98       53.67     77.18 o
  -4   5  25      176.64      153.35     53.84 o
  -3   5  25        2.74       93.98     45.38 o
  -2   5  25       54.93      -54.40     64.95 o
  -1   5  25      125.44       77.97     46.57 o
   0   5  25        1.31       51.25     41.72 o
   1   5  25       27.73       10.82     65.23 o
   2   5  25        5.89       57.67     46.57 o
   3   5  25       68.50      162.71     45.27 o
   4   5  25       27.48      -61.68     73.69 o
   5   5  25        8.15        0.00     72.84 o
  -7   6  25        7.65       89.64     53.05 o
  -6   6  25        0.10       49.56     74.70 o
  -5   6  25      222.74      332.46     55.93 o
  -4   6  25       23.96      149.46     46.06 o
  -3   6  25      146.64      239.72     53.05 o
  -2   6  25       11.86       80.39     43.92 o
  -1   6  25       42.83       43.58     64.78 o
   0   6  25       99.59       60.21     47.64 o
   1   6  25       15.34      -18.66     70.19 o
   2   6  25      103.13        7.61     71.82 o
   3   6  25       17.98       -4.00     66.92 o
   4   6  25       33.96      127.86     50.12 o
   5   6  25        0.99      -40.87     72.50 o
  -7   7  25        9.47      -84.96     84.96 o
  -6   7  25       34.49        0.00     81.52 o
  -5   7  25        8.47       22.44     73.52 o
  -4   7  25       79.57      141.06     53.90 o
  -3   7  25       40.80       81.07     51.70 o
  -2   7  25       90.81      141.17     45.67 o
  -1   7  25      156.20      229.17     48.99 o
   0   7  25        4.73       26.50     41.66 o
   1   7  25       56.66      -76.17     76.17 o
   2   7  25       19.53      -73.35     73.35 o
   3   7  25       38.47       32.98     70.98 o
   4   7  25        1.33       47.41     68.33 o
  -6   8  25        5.32      -78.98     78.98 o
  -5   8  25       43.41       69.91     80.34 o
  -4   8  25       33.48       17.87     79.38 o
  -3   8  25       48.79      -12.63     70.47 o
  -2   8  25       78.42       -8.01     69.18 o
  -1   8  25        1.62      -71.04     71.04 o
   0   8  25       10.00      -39.46     65.23 o
   1   8  25        6.77       48.26     66.13 o
   2   8  25       37.07       24.86     76.45 o
   3   8  25        3.98       34.78     48.94 o
  -5   9  25        0.97        9.81     74.70 o
  -4   9  25        8.22      -56.88     82.03 o
  -3   9  25       28.68       84.68     50.74 o
  -2   9  25       29.74      -54.86     72.16 o
  -1   9  25       43.28        8.23     75.66 o
   0   9  25        0.97       29.32     67.37 o
   1   9  25       27.60       -8.57     76.45 o
   2   9  25       18.93      -78.42     78.42 o
  -3  10  25       16.50        0.00     78.08 o
  -2  10  25       44.28      -72.78     72.78 o
  -1  10  25        0.03       13.08     72.67 o
   0  10  25       19.87      -52.60     71.32 o
   1  10  25        0.30        2.20     50.68 o
  -8   0  26       66.54       56.88     72.90 o
  -7   0  26       14.71       33.09     71.94 o
  -6   0  26       40.90      -76.96     76.96 o
  -5   0  26       91.99       41.49     51.42 o
  -4   0  26       58.96       32.87     70.08 o
  -3   0  26       69.53       17.82     45.50 o
  -2   0  26        2.49       45.78     59.99 o
  -1   0  26      390.30      379.03     55.53 o
   0   0  26      135.53      198.00     46.68 o
   1   0  26       41.83       65.62     68.05 o
   2   0  26        3.13        7.61     67.43 o
   3   0  26        4.40       19.68     69.91 o
   4   0  26       24.10       20.63     68.33 o
   5   0  26        0.18      -77.29     77.29 o
  -8   1  26        2.58       25.91     51.82 o
  -7   1  26       28.63       -6.61     43.25 o
  -6   1  26       10.98      -11.37     49.04 o
  -5   1  26       90.87      100.23     40.60 o
  -4   1  26      206.63      143.64     35.61 o
  -3   1  26        0.76       41.09     30.36 o
  -2   1  26       85.57      136.68     78.11 o
  -1   1  26        3.19       -5.01     51.36 o
   0   1  26       91.21       87.11     46.34 o
   1   1  26       31.24       39.59     51.56 o
   2   1  26       35.76       44.37     38.96 o
   3   1  26       83.97      138.35     35.74 o
   4   1  26        2.72      -39.04     50.94 o
   5   1  26        7.09       39.97     40.76 o
  -8   2  26       37.89      -25.56     56.74 o
  -7   2  26       25.46       -9.44     45.52 o
  -6   2  26       37.16       -3.80     51.68 o
  -5   2  26       51.54       38.94     74.25 o
  -4   2  26        0.80       -5.62     44.09 o
  -3   2  26      119.26       91.15     52.83 o
  -2   2  26       48.00       46.93     44.53 o
  -1   2  26      145.44      154.02     34.74 o
   0   2  26       24.83      101.74     31.20 o
   1   2  26       13.18       33.29     44.15 o
   2   2  26       62.80      101.14     63.17 o
   3   2  26       23.53       57.04     51.70 o
   4   2  26       21.39       33.74     45.75 o
   5   2  26        0.66        1.47     50.85 o
  -8   3  26        1.28      -69.57     82.25 o
  -7   3  26       28.39       13.25     77.52 o
  -6   3  26       11.82      107.06     51.02 o
  -5   3  26       30.15       36.03     66.92 o
  -4   3  26       61.94       15.45     70.25 o
  -3   3  26        3.08      -29.71     65.96 o
  -2   3  26      156.13      172.06     48.32 o
  -1   3  26        0.38        3.61     65.12 o
   0   3  26       51.93       96.80     44.54 o
   1   3  26        1.10        7.27     65.17 o
   2   3  26       79.95      163.72     49.10 o
   3   3  26       16.48       27.62     68.33 o
   4   3  26        0.66       45.95     70.64 o
   5   3  26        4.41      -76.17     76.17 o
  -8   4  26        6.09      -81.69     81.69 o
  -7   4  26        0.13      -73.12     74.53 o
  -6   4  26       27.89       47.81     79.60 o
  -5   4  26       41.84       45.61     70.25 o
  -4   4  26        4.41      -15.79     65.34 o
  -3   4  26       25.95       57.11     60.10 o
  -2   4  26        3.23       33.26     64.44 o
  -1   4  26       64.54       61.85     63.42 o
   0   4  26        0.62      -16.29     45.38 o
   1   4  26       62.79      103.28     47.30 o
   2   4  26       24.80      -41.83     67.31 o
   3   4  26        0.05       31.80     69.80 o
   4   4  26        2.96      -25.31     73.18 o
   5   4  26        0.45       45.33     77.46 o
  -7   5  26        7.43       -4.74     81.30 o
  -6   5  26       14.98       22.61     75.09 o
  -5   5  26        1.73        0.00     52.26 o
  -4   5  26        0.02       41.04     65.74 o
  -3   5  26        4.06       54.97     66.19 o
  -2   5  26       29.59       -7.55     62.75 o
  -1   5  26       70.01        3.78     61.73 o
   0   5  26       26.96       63.09     64.78 o
   1   5  26        1.98       49.16     64.33 o
   2   5  26        1.05       38.96     66.64 o
   3   5  26        8.75      -24.36     68.05 o
   4   5  26        0.21      -30.11     67.20 o
  -7   6  26        0.19      -82.59     82.59 o
  -6   6  26        2.10       -9.36     75.83 o
  -5   6  26        9.26      -83.27     83.27 o
  -4   6  26        3.65      128.03     48.77 o
  -3   6  26        0.68      -12.23     70.53 o
  -2   6  26        0.89       17.70     46.74 o
  -1   6  26       13.42       34.39     69.01 o
   0   6  26        0.14      -34.67     68.33 o
   1   6  26       20.04      -11.78     67.65 o
   2   6  26       36.72      -20.24     70.08 o
   3   6  26        5.96       33.54     69.18 o
   4   6  26       12.67      -35.24     72.11 o
  -6   7  26        1.60       82.65     53.50 o
  -5   7  26        9.60      -85.19     85.19 o
  -4   7  26        0.95       17.87     77.86 o
  -3   7  26        5.44       -8.46     71.77 o
  -2   7  26        8.14       -4.00     67.20 o
  -1   7  26       12.25       17.82     47.98 o
   0   7  26        3.97       27.96     69.85 o
   1   7  26       15.83        4.00     49.84 o
   2   7  26        0.21      -66.81     68.10 o
   3   7  26        0.46      -25.99     73.40 o
  -5   8  26        4.02       85.13     51.47 o
  -4   8  26        4.81      -23.28     80.06 o
  -3   8  26        2.60       39.63     72.73 o
  -2   8  26        9.28       46.06     70.19 o
  -1   8  26        1.22        4.12     69.80 o
   0   8  26        8.67      -16.63     64.50 o
   1   8  26        0.00        6.37     48.65 o
   2   8  26        0.09       30.33     67.31 o
  -4   9  26        3.06      -43.69     82.09 o
  -3   9  26        7.04        4.57     50.91 o
  -2   9  26        9.31        0.00     74.47 o
  -1   9  26        3.85      -72.90     73.69 o
   0   9  26        0.04       34.56     68.16 o
   1   9  26        3.43      -79.72     79.72 o
  -8   1  27        2.49      -17.71     45.76 o
  -7   1  27        0.14       58.84     40.71 o
  -6   1  27        0.03      -16.43     64.02 o
  -5   1  27       31.95        2.04     50.04 o
  -4   1  27        2.63       13.00     39.64 o
  -3   1  27        0.05       45.32     44.13 o
  -2   1  27        1.59       45.93     32.17 o
  -1   1  27        2.44       31.25     54.43 o
   0   1  27        2.75       18.48     57.70 o
   1   1  27        2.05       87.17     32.15 o
   2   1  27        0.06      -50.59     50.59 o
   3   1  27        0.07       52.53     82.37 o
   4   1  27        5.76      -10.44     52.02 o
   5   1  27        1.96       64.33     53.56 o
  -7   2  27        1.06       42.27     36.97 o
  -6   2  27        0.78      -53.09     53.09 o
  -5   2  27        4.94      -14.20     47.10 o
  -4   2  27       42.91       72.20     33.50 o
  -3   2  27        0.01      -46.79     46.79 o
  -2   2  27        8.50        6.36     47.07 o
  -1   2  27       16.61       21.71     37.67 o
   0   2  27        4.35       36.62     47.30 o
   1   2  27        1.86      -13.68     49.72 o
   2   2  27       44.28       77.03     40.61 o
   3   2  27        6.31      -16.37     85.50 o
   4   2  27        0.04      -54.42     54.42 o
  -7   3  27        0.06      -82.31     82.31 o
  -6   3  27       16.80      -76.11     76.11 o
  -5   3  27       33.33       63.20     70.36 o
  -4   3  27       10.06      -52.54     71.32 o
  -3   3  27        7.23       39.18     66.75 o
  -2   3  27        1.15       26.72     57.05 o
  -1   3  27       48.87       96.24     46.62 o
   0   3  27       23.81      -52.94     65.91 o
   1   3  27        9.30       32.64     44.14 o
   2   3  27       28.78       31.68     70.25 o
   3   3  27        0.91      -45.55     67.54 o
   4   3  27        0.30      -74.53     74.53 o
  -7   4  27        0.03       59.65     54.52 o
  -6   4  27       20.57      -45.55     79.15 o
  -5   4  27       14.73       45.61     53.90 o
  -4   4  27       23.99        8.29     64.72 o
  -3   4  27        4.10      -56.15     67.09 o
  -2   4  27       91.57      116.87     49.10 o
  -1   4  27       38.24       53.67     64.50 o
   0   4  27        0.25        0.00     68.10 o
   1   4  27       10.57      -15.56     66.30 o
   2   4  27        8.12      -72.16     73.57 o
   3   4  27       53.04       62.75     70.64 o
   4   4  27        0.63      -26.61     74.47 o
  -6   5  27        8.12      -23.68     78.87 o
  -5   5  27       72.54       65.45     55.98 o
  -4   5  27        0.32      -71.60     71.60 o
  -3   5  27       25.86      -37.10     74.70 o
  -2   5  27        2.58      -12.01     70.81 o
  -1   5  27       30.15      -11.73     71.20 o
   0   5  27       20.10       56.77     45.95 o
   1   5  27       15.88       31.97     67.99 o
   2   5  27       44.04      -12.29     75.66 o
   3   5  27        5.24       59.59     70.30 o
  -6   6  27       19.42      -29.37     82.14 o
  -5   6  27        0.34       58.75     51.47 o
  -4   6  27       50.62       60.32     53.45 o
  -3   6  27        5.04       55.42     50.40 o
  -2   6  27       84.67       61.45     71.99 o
  -1   6  27       35.14       99.73     47.24 o
   0   6  27       11.76       16.07     68.89 o
   1   6  27       13.04       53.45     66.13 o
   2   6  27        0.65      -29.60     66.92 o
   3   6  27       14.23      -39.41     75.43 o
  -5   7  27       17.40       70.64     53.05 o
  -4   7  27        1.02       55.70     73.74 o
  -3   7  27       72.80      160.96     51.64 o
  -2   7  27       36.05       97.03     53.67 o
  -1   7  27       38.81       57.73     72.44 o
   0   7  27       23.76       33.32     48.88 o
   1   7  27       30.71       78.53     47.13 o
   2   7  27       22.35       26.22     73.18 o
  -4   8  27       19.33      -85.75     85.75 o
  -3   8  27        6.05       59.48     70.98 o
  -2   8  27       58.01      -13.08     51.98 o
  -1   8  27       37.88       12.91     74.59 o
   0   8  27        8.61       34.56     76.62 o
   1   8  27       81.48      -13.19     81.75 o
  -7   0  28       23.32      117.27     51.75 o
  -6   0  28        2.16      -73.35     81.35 o
  -5   0  28       92.12      122.51     52.60 o
  -4   0  28       55.83      -75.94     75.94 o
  -3   0  28       12.17       69.29     46.12 o
  -2   0  28       61.14      -19.62     69.29 o
  -1   0  28        5.92      -27.40     66.47 o
   0   0  28       75.92       53.50     51.36 o
   1   0  28        3.19      -20.30     66.69 o
   2   0  28       69.46       37.60     75.55 o
   3   0  28       34.44       30.33     77.58 o
   4   0  28        0.01      -34.05     51.75 o
  -7   1  28        0.32      -50.82     54.53 o
  -6   1  28       69.34      -57.84     57.84 o
  -5   1  28       49.28        5.06     53.63 o
  -4   1  28       22.14       19.97     49.75 o
  -3   1  28       35.39       25.10     38.53 o
  -2   1  28       21.80      -15.45     74.78 o
  -1   1  28      130.18      158.85     83.52 o
   0   1  28        6.44       -4.24     47.18 o
   1   1  28       50.10       88.70     34.98 o
   2   1  28       17.35       12.60     51.03 o
   3   1  28       11.51       80.73     42.09 o
   4   1  28       14.55       47.08     44.17 o
  -7   2  28       43.92      -15.08     57.09 o
  -6   2  28        0.06       38.67     35.62 o
  -5   2  28       61.17       54.73     80.42 o
  -4   2  28       51.88       77.94     63.71 o
  -3   2  28       21.45       62.60     35.94 o
  -2   2  28      127.10      145.72     84.68 o
  -1   2  28        0.15        2.55     47.21 o
   0   2  28       13.83      -48.25     48.25 o
   1   2  28        4.35        3.92     57.48 o
   2   2  28       33.01       80.41     42.37 o
   3   2  28       20.67       33.67     48.92 o
   4   2  28        3.97       15.23     43.28 o
  -6   3  28       21.98       32.14     53.50 o
  -5   3  28       10.62        8.85     74.87 o
  -4   3  28        4.99       59.20     69.74 o
  -3   3  28       58.09       32.76     77.29 o
  -2   3  28        8.40      -40.03     74.87 o
  -1   3  28       41.20       59.37     45.67 o
   0   3  28        0.16      -63.76     63.76 o
   1   3  28       22.76      -64.38     68.55 o
   2   3  28        9.41       53.90     49.67 o
   3   3  28        0.49      -71.09     71.09 o
  -6   4  28       14.97       19.00     79.44 o
  -5   4  28        4.16       99.84     51.64 o
  -4   4  28        5.47      -34.84     75.88 o
  -3   4  28       12.45      -12.57     72.95 o
  -2   4  28       42.00       28.53     69.29 o
  -1   4  28        4.89       94.26     46.29 o
   0   4  28       27.46        8.06     66.07 o
   1   4  28        2.86        4.12     65.68 o
   2   4  28        4.10       37.83     69.46 o
   3   4  28        0.33      -26.16     75.66 o
  -6   5  28        7.37      -54.18     81.07 o
  -5   5  28        9.24        9.42     74.93 o
  -4   5  28       18.07      -22.44     77.86 o
  -3   5  28        9.27       34.39     71.82 o
  -2   5  28       11.44      -37.49     70.30 o
  -1   5  28        5.99      -67.71     67.71 o
   0   5  28        0.05       12.29     69.91 o
   1   5  28       22.51       50.12     70.19 o
   2   5  28        4.16       60.10     65.23 o
  -5   6  28        0.07      -78.08     79.60 o
  -4   6  28        3.53      -41.89     79.27 o
  -3   6  28        4.92       44.43     71.04 o
  -2   6  28        0.04      -51.19     71.77 o
  -1   6  28        4.08       50.12     63.88 o
   0   6  28        1.02       50.63     66.19 o
   1   6  28       21.20       -4.34     69.63 o
   2   6  28        1.28       57.34     50.80 o
  -4   7  28        0.37       38.62     78.65 o
  -3   7  28       11.30       59.65     73.85 o
  -2   7  28        4.20      -68.72     68.72 o
  -1   7  28       10.95      -79.04     79.04 o
   0   7  28        0.00      111.01     48.37 o
   1   7  28        7.31       51.02     51.42 o
  -6   1  29        0.60       -9.63     45.83 o
  -5   1  29        0.88      -55.43     55.43 o
  -4   1  29        1.06      -36.38     51.82 o
  -3   1  29        6.95       35.96     49.98 o
  -2   1  29        5.81       43.80     48.47 o
  -1   1  29        6.42       46.06     50.43 o
   0   1  29        1.40        0.01     49.05 o
   1   1  29        0.35       17.31     47.61 o
   2   1  29        0.04      -44.77     54.63 o
   3   1  29        0.86       -4.09     46.00 o
  -6   2  29        0.50      -29.20     56.11 o
  -5   2  29        3.06      -15.57     52.28 o
  -4   2  29        3.17      -21.61     51.25 o
  -3   2  29        2.30      -89.61     89.61 o
  -2   2  29        0.01        8.15     52.79 o
  -1   2  29        8.66      -87.13     87.13 o
   0   2  29        2.34       86.12     33.86 o
   1   2  29        6.09      -40.81     57.79 o
   2   2  29        2.76       31.90     51.96 o
   3   2  29        1.81      -27.46     43.88 o
  -5   3  29        3.40       32.59     73.85 o
  -4   3  29       11.19      -71.54     79.27 o
  -3   3  29        0.77       84.62     49.10 o
  -2   3  29       47.46       93.30     51.98 o
  -1   3  29       10.20        8.40     72.78 o
   0   3  29        0.04       62.97     67.88 o
   1   3  29        2.51      130.01     46.51 o
   2   3  29        7.91       50.46     48.65 o
  -5   4  29       33.15      -71.82     88.06 o
  -4   4  29        0.07       23.00     72.73 o
  -3   4  29       17.63      -17.70     69.74 o
  -2   4  29        0.74       34.50     77.07 o
  -1   4  29       13.38       42.45     70.92 o
   0   4  29        0.84      -38.28     71.71 o
   1   4  29       12.30       77.97     50.85 o
   2   4  29       25.02       31.18     75.60 o
  -4   5  29       13.51      -37.38     79.89 o
  -3   5  29        4.54       -8.96     76.79 o
  -2   5  29       40.85       39.07     74.14 o
  -1   5  29       10.23      -34.11     73.46 o
   0   5  29        7.37       42.90     47.13 o
   1   5  29       10.17        4.45     69.63 o
  -3   6  29       23.65      -27.79     77.52 o
  -2   6  29        8.46       62.30     71.77 o
  -1   6  29        8.15      -72.33     72.33 o
   0   6  29        3.38      -22.04     72.56 o
  -5   0  30       10.47       29.88     52.83 o
  -4   0  30       52.30       69.46     53.45 o
  -3   0  30       11.02      -80.34     80.34 o
  -2   0  30       24.78       39.35     73.01 o
  -1   0  30       71.90       26.22     78.03 o
   0   0  30        0.06      -53.11     77.35 o
   1   0  30       38.41       22.61     80.34 o
   2   0  30        3.35       46.45     74.31 o
  -5   1  30       49.03       15.11     56.24 o
  -4   1  30        1.59      -13.84     52.91 o
  -3   1  30       65.93       57.84     45.30 o
  -2   1  30       43.07       19.63     52.44 o
  -1   1  30        0.09      -42.06     51.30 o
   0   1  30       21.84       -1.93     43.37 o
   1   1  30        0.22       84.86     46.29 o
  -5   2  30        0.14        9.30     52.01 o
  -4   2  30        4.61       16.07     84.99 o
  -3   2  30        9.71      -56.48     56.48 o
  -2   2  30       14.01      -19.33     55.11 o
  -1   2  30       25.20        1.10     44.09 o
   0   2  30        1.74      -34.37     72.95 o
   1   2  30       28.05       63.33     85.67 o
  -4   3  30        9.63      -51.42     78.53 o
  -3   3  30        7.43        9.02     73.91 o
  -2   3  30       43.98       62.07     50.51 o
  -1   3  30        3.84       54.74     49.22 o
   0   3  30       17.68      -48.32     71.43 o
   1   3  30        1.75       35.69     70.25 o
  -3   4  30       23.06       60.10     69.91 o
  -2   4  30        0.02      -67.43     77.52 o
  -1   4  30       11.91      -72.78     72.78 o
   0   4  30        0.84      -31.18     71.26 o
  -3   1  31        1.30      -47.70     54.06 o
  -2   1  31        5.75      -18.36     53.23 o
  -1   1  31        0.17      -51.30     70.67 o
  -2   2  31       16.01       32.84     52.30 o
  -1   2  31        6.84      -25.77     55.95 o
 
